# Supplementary material for: Vialess heterogeneous skin patch for multimodal monitoring and stimulation
Source: Nat Commun. 2025 Jan 14;16:650. doi: 10.1038/s41467-025-55951-6 (PMC11733152; doi:10.1038/s41467-025-55951-6)
Supplement: Supplementary file 7 — Source Data [file 41467_2025_55951_MOESM7_ESM.xlsx]

## Sheet: Figure 2e
Figure 2e	Comparison of maximum strain on serpentine and straight interconnects during the folding process
		Straight line			Serpentine line
		Folding process	Strain		Folding process	Strain
		1	0		1	0
		1.0396	0.00133		1.0396	0.00014561
		1.05941	0.00265		1.05941	0.000291
		1.07921	0.00398		1.07921	0.00043655
		1.09901	0.00531		1.09901	0.00058209
		1.11881	0.00665		1.11881	0.00072768
		1.13861	0.00797		1.13861	0.00087312
		1.15842	0.0093		1.15842	0.00102
		1.17822	0.01064		1.17822	0.00116
		1.19802	0.01198		1.19802	0.00131
		1.21782	0.01331		1.21782	0.00146
		1.23762	0.01465		1.23762	0.0016
		1.25743	0.01599		1.25743	0.00175
		1.27723	0.01734		1.27723	0.00189
		1.29703	0.01867		1.29703	0.00204
		1.31683	0.02001		1.31683	0.00218
		1.33663	0.02135		1.33663	0.00233
		1.35644	0.02271		1.35644	0.00248
		1.37624	0.02405		1.37624	0.00262
		1.39604	0.02539		1.39604	0.00277
		1.41584	0.02676		1.41584	0.00291
		1.43564	0.02809		1.43564	0.00306
		1.45545	0.02945		1.45545	0.00321
		1.47525	0.03081		1.47525	0.00335
		1.49505	0.03216		1.49505	0.0035
		1.51485	0.03351		1.51485	0.00364
		1.53465	0.03487		1.53465	0.00379
		1.55446	0.03622		1.55446	0.00394
		1.57426	0.03765		1.57426	0.00408
		1.59406	0.03894		1.59406	0.00423
		1.61386	0.04038		1.61386	0.00438
		1.63366	0.04167		1.63366	0.00452
		1.65347	0.04311		1.65347	0.00467
		1.67327	0.04439		1.67327	0.00481
		1.69307	0.04584		1.69307	0.00496
		1.71287	0.04713		1.71287	0.00511
		1.73267	0.04857		1.73267	0.00525
		1.75248	0.04987		1.75248	0.0054
		1.77228	0.05131		1.77228	0.00554
		1.79208	0.05261		1.79208	0.00569
		1.81188	0.05406		1.81188	0.00584
		1.83168	0.05536		1.83168	0.00598
		1.85149	0.05681		1.85149	0.00613
		1.87129	0.05811		1.87129	0.0063
		1.89109	0.05956		1.89109	0.00642
		1.91089	0.06086		1.91089	0.00657
		1.93069	0.06232		1.93069	0.00672
		1.9505	0.06363		1.9505	0.00686
		1.9703	0.06509		1.9703	0.00702
		1.9901	0.06639		1.9901	0.00716
		2.0099	0.06786		2.0099	0.0073
		2.0297	0.06924		2.0297	0.00753
		2.0495	0.07059		2.0495	0.0076
		2.06931	0.0721		2.06931	0.00774
		2.08911	0.07343		2.08911	0.00789
		2.10891	0.07475		2.10891	0.00803
		2.12871	0.07634		2.12871	0.00829
		2.14851	0.07761		2.14851	0.00834
		2.16832	0.07894		2.16832	0.00861
		2.18812	0.08051		2.18812	0.00863
		2.20792	0.0818		2.20792	0.00877
		2.22772	0.08312		2.22772	0.00893
		2.24752	0.08471		2.24752	0.00907
		2.26733	0.08599		2.26733	0.00922
		2.28713	0.08733		2.28713	0.00941
		2.30693	0.08891		2.30693	0.00965
		2.32673	0.0902		2.32673	0.00965
		2.34653	0.09153		2.34653	0.0098
		2.36634	0.09312		2.36634	0.01
		2.38614	0.09442		2.38614	0.0101
		2.40594	0.09576		2.40594	0.01039
		2.42574	0.09734		2.42574	0.0104
		2.44554	0.09864		2.44554	0.01054
		2.46535	0.09999		2.46535	0.01081
		2.48515	0.10158		2.48515	0.01084
		2.50495	0.10288		2.50495	0.01098
		2.52475	0.10422		2.52475	0.01126
		2.54455	0.10582		2.54455	0.01128
		2.56436	0.10713		2.56436	0.01148
		2.58416	0.10848		2.58416	0.01158
		2.60396	0.11008		2.60396	0.01182
		2.62376	0.11128		2.62376	0.01188
		2.64356	0.11278		2.64356	0.01202
		2.66337	0.11412		2.66337	0.01228
		2.68317	0.11563		2.68317	0.01232
		2.70297	0.11697		2.70297	0.01246
		2.72277	0.11848		2.72277	0.01261
		2.74257	0.11982		2.74257	0.01276
		2.76238	0.12134		2.76238	0.01301
		2.78218	0.12268		2.78218	0.01305
		2.80198	0.12419		2.80198	0.0132
		2.82178	0.12554		2.82178	0.01343
		2.84158	0.12706		2.84158	0.0135
		2.86139	0.12841		2.86139	0.01365
		2.88119	0.12993		2.88119	0.0138
		2.90099	0.13128		2.90099	0.01394
		2.92079	0.1328		2.92079	0.01409
		2.94059	0.13416		2.94059	0.01424
		2.9604	0.13559		2.9604	0.01439
		2.9802	0.13704		2.9802	0.01454
		3	0.13848		3	0.01469
		3	0.13848		3	0.01469
		3.0625	0.12146		3.03333	0.01486
		3.125	0.10544		3.06667	0.01505
		3.1875	0.08908		3.1	0.01529
		3.25	0.0694		3.13333	0.01551
		3.3125	0.06001		3.16667	0.01576
		3.375	0.06537		3.2	0.01606
		3.4375	0.06927		3.23333	0.0163
		3.5	0.07528		3.26667	0.01666
		3.5625	0.0805		3.3	0.01695
		3.625	0.08501		3.33333	0.01732
		3.6875	0.09232		3.36667	0.01766
		3.75	0.09863		3.4	0.018
		3.8125	0.10468		3.43333	0.0184
		3.875	0.11082		3.46667	0.0188
		3.9375	0.11662		3.5	0.0192
		4	0.12319		3.53333	0.01961
					3.56667	0.02003
					3.6	0.02046
					3.63333	0.02091
					3.66667	0.02136
					3.7	0.02184
					3.73333	0.02231
					3.76667	0.02283
					3.8	0.02332
					3.83333	0.02393
					3.86667	0.02453
					3.9	0.02515
					3.93333	0.0259
					3.96667	0.02693
					4	0.02797

## Sheet: Figure 2f
Figure 2f	Strain and stress of fMMD under multi-deformation mode
		Stretching			Bending			Twisting
		Stress (kPa)	Z (mm)		Stress (kPa)	Z (mm)		Stress (kPa)	Z (mm)
		107710	-1.2002		20071	-1.2002		5868.9	-1.2002
		107760	-1.2002		19469	-1.1999		5898.4	-1.2001
		107610	-1.2001		19452	-1.1998		6002.5	-1.1997
		106520	-1.1999		19394	-1.1997		6013.7	-1.1997
		103950	-1.1997		19420	-1.1997		6121.6	-1.1978
		104000	-1.1997		18781	-1.1994		6178.9	-1.1977
		104030	-1.1997		18797	-1.1994		6381.8	-1.1973
		103310	-1.1995		18724	-1.1992		6713.1	-1.1905
		101740	-1.1992		18750	-1.1992		6735.8	-1.1902
		101750	-1.1992		18116	-1.1989		6739.4	-1.1901
		101770	-1.1992		18132	-1.1989		6847.8	-1.1883
		101570	-1.199		18087	-1.1988		6854.3	-1.1882
		101060	-1.1987		18062	-1.1987		6877.1	-1.1879
		101070	-1.1987		17461	-1.1984		6880.7	-1.1878
		101100	-1.1987		17477	-1.1984		6989.7	-1.186
		101410	-1.1985		17433	-1.1983		6996.1	-1.1859
		100200	-1.1982		3206.7	-1.1982		7019	-1.1855
		100200	-1.1982		17408	-1.1982		7022.7	-1.1855
		100200	-1.1982		3213.7	-1.1978		7132.1	-1.1837
		101950	-1.1982		3213.9	-1.1978		7138.6	-1.1836
		100190	-1.1979		3216.3	-1.1977		7161.7	-1.1832
		100190	-1.1976		3216.9	-1.1976		7165.3	-1.1832
		100190	-1.1976		3224	-1.1972		7255.2	-1.1813
		100190	-1.1976		3224.1	-1.1972		7275.3	-1.1813
		100190	-1.1973		3226.6	-1.1971		7261.6	-1.1812
		100180	-1.197		3227.2	-1.197		7284	-1.1809
		100180	-1.197		3234.2	-1.1966		7287.6	-1.1809
		100180	-1.197		3234.4	-1.1966		7395.6	-1.1791
		100180	-1.1967		3236.9	-1.1965		7401.9	-1.179
		100170	-1.1964		3237.5	-1.1964		7424.5	-1.1786
		100170	-1.1964		3244.5	-1.196		7428	-1.1786
		100170	-1.1964		3244.7	-1.196		7536.5	-1.1768
		100170	-1.1961		3247.2	-1.1959		7542.9	-1.1767
		100160	-1.1958		3230.5	-1.1958		7565.5	-1.1764
		100160	-1.1958		3247.8	-1.1958		7569.1	-1.1763
		100160	-1.1958		3238.9	-1.1954		7677.9	-1.1745
		100160	-1.1958		3239.1	-1.1953		7684.3	-1.1744
		100150	-1.1955		3242.1	-1.1952		7706.9	-1.1741
		100150	-1.1951		3242.8	-1.1951		7710.6	-1.174
		100150	-1.1951		3251.3	-1.1946		7801.8	-1.1723
		100150	-1.1951		3251.5	-1.1946		7819.7	-1.1723
		100140	-1.1948		3254.4	-1.1945		7808	-1.1722
		100130	-1.1944		3255.2	-1.1944		7830.1	-1.1718
		100140	-1.1944		3263.7	-1.1939		7833.6	-1.1718
		100140	-1.1944		3263.9	-1.1939		7940.7	-1.1701
		100130	-1.1941		3266.8	-1.1938		7946.9	-1.17
		100130	-1.1937		3267.6	-1.1937		7969	-1.1696
		100130	-1.1937		3276.1	-1.1932		7972.5	-1.1696
		100120	-1.1936		3276.3	-1.1932		8079.9	-1.1678
		100120	-1.1933		3260	-1.193		8086.2	-1.1678
		100110	-1.193		3279.3	-1.193		8108.4	-1.1674
		100120	-1.193		3280.1	-1.193		8111.9	-1.1674
		100110	-1.1929		3269.9	-1.1924		8219.5	-1.1656
		100110	-1.1929		3270.2	-1.1924		8225.8	-1.1655
		100100	-1.1926		3273.6	-1.1922		8248.1	-1.1652
		100100	-1.1921		3274.5	-1.1921		8251.6	-1.1652
		100100	-1.1921		3284.5	-1.1916		8343.6	-1.1634
		100100	-1.1921		3284.7	-1.1916		8359.5	-1.1634
		100090	-1.1917		3288.2	-1.1914		8349.6	-1.1633
		100080	-1.1913		3289.1	-1.1913		8371.2	-1.163
		100090	-1.1913		3299.1	-1.1908		8374.7	-1.163
		100090	-1.1913		3299.3	-1.1908		8480.4	-1.1613
		100080	-1.1909		3302.8	-1.1906		8486.4	-1.1612
		100070	-1.1905		3303.8	-1.1905		8508.1	-1.1608
		100070	-1.1905		3313.7	-1.1899		8511.6	-1.1608
		100070	-1.1904		3314	-1.1899		8617.5	-1.1591
		100070	-1.1901		3295.8	-1.1897		8623.6	-1.159
		100060	-1.1897		3317.5	-1.1897		8645.3	-1.1587
		100060	-1.1897		3318.4	-1.1897		8648.7	-1.1586
		100050	-1.1896		3307.2	-1.189		8754.9	-1.1569
		100050	-1.1896		3307.5	-1.189		8761	-1.1569
		100050	-1.1892		3311.5	-1.1888		8782.7	-1.1565
		100040	-1.1887		3312.6	-1.1887		8786.2	-1.1565
		100040	-1.1887		3324	-1.1881		8878.3	-1.1548
		100040	-1.1887		3324.3	-1.1881		8892.5	-1.1548
		100040	-1.1883		3328.4	-1.1879		8884.2	-1.1547
		100030	-1.1878		3329.5	-1.1878		8905.4	-1.1544
		100030	-1.1877		3340.9	-1.1872		8908.7	-1.1543
		100030	-1.1877		3341.2	-1.1871		9012.7	-1.1527
		100030	-1.1873		3345.3	-1.1869		9018.6	-1.1526
		100020	-1.1868		3346.4	-1.1868		9039.8	-1.1523
		100020	-1.1868		3357.9	-1.1862		9043.1	-1.1522
		100020	-1.1868		3358.2	-1.1862		9147.2	-1.1506
		100010	-1.1864		3362.2	-1.186		9153.2	-1.1505
		99997	-1.1859		3338.3	-1.1859		9174.4	-1.1502
		99998	-1.1859		3363.4	-1.1859		9177.8	-1.1501
		100010	-1.1859		3351.2	-1.1852		9282.1	-1.1485
		99997	-1.1858		3351.6	-1.1852		9288	-1.1484
		99993	-1.1854		3356.2	-1.1849		9309.3	-1.1481
		99984	-1.1848		3357.5	-1.1848		9312.7	-1.148
		99984	-1.1848		3370.4	-1.1841		9404.5	-1.1464
		99984	-1.1848		3370.8	-1.1841		9417.1	-1.1464
		99980	-1.1843		3375.4	-1.1839		9410.3	-1.1463
		99971	-1.1838		3376.7	-1.1838		9430.8	-1.146
		99971	-1.1837		3389.7	-1.1831		9434.1	-1.1459
		99971	-1.1837		3390.1	-1.1831		9536.1	-1.1443
		99967	-1.1833		3394.7	-1.1828		9541.9	-1.1443
		99958	-1.1827		3396	-1.1827		9562.5	-1.1439
		99958	-1.1827		3409.1	-1.182		9565.8	-1.1439
		99958	-1.1826		3409.4	-1.182		9667.9	-1.1423
		99954	-1.1822		3414	-1.1818		9673.7	-1.1422
		99937	-1.1817		3388	-1.1817		9694.3	-1.1419
		99945	-1.1817		3415.4	-1.1817		9697.6	-1.1419
		99936	-1.1816		3402.5	-1.1809		9799.9	-1.1403
		99936	-1.1816		3402.9	-1.1809		9805.7	-1.1402
		99932	-1.1811		3408.1	-1.1806		9826.4	-1.1399
		99922	-1.1805		3409.6	-1.1805		9829.7	-1.1398
		99923	-1.1805		3424.2	-1.1797		9920.9	-1.1382
		99922	-1.1804		3424.6	-1.1797		9932.1	-1.1382
		99918	-1.1799		3429.8	-1.1794		9926.5	-1.1381
		99909	-1.1793		3431.3	-1.1793		9946.5	-1.1378
		99909	-1.1793		3446	-1.1786		9949.7	-1.1378
		99908	-1.1792		3446.4	-1.1785		10050	-1.1362
		99904	-1.1788		3451.5	-1.1783		10055	-1.1361
		99895	-1.1782		3453.1	-1.1782		10075	-1.1358
		99895	-1.1781		3467.8	-1.1774		10078	-1.1358
		99895	-1.1781		3468.2	-1.1774		10178	-1.1342
		99891	-1.1776		3473.4	-1.1771		10184	-1.1341
		99873	-1.177		3445.4	-1.177		10204	-1.1338
		99882	-1.177		3475	-1.177		10207	-1.1338
		99872	-1.1769		3461.6	-1.1761		10307	-1.1322
		99873	-1.1769		3462.1	-1.1761		10313	-1.1322
		99868	-1.1764		3467.8	-1.1758		10333	-1.1319
		99858	-1.1757		3469.6	-1.1757		10336	-1.1318
		99858	-1.1757		3485.8	-1.1749		10427	-1.1303
		99858	-1.1756		3486.3	-1.1748		10436	-1.1303
		99854	-1.1751		3492.1	-1.1745		10432	-1.1302
		99844	-1.1744		3493.8	-1.1744		10451	-1.1299
		99844	-1.1744		3510.1	-1.1736		10455	-1.1298
		99844	-1.1743		3510.6	-1.1736		10552	-1.1283
		99839	-1.1738		3516.4	-1.1732		10557	-1.1282
		99830	-1.1731		3518.2	-1.1731		10577	-1.1279
		99830	-1.1731		3534.5	-1.1723		10580	-1.1279
		99830	-1.173		3535	-1.1723		10678	-1.1264
		99825	-1.1725		3540.8	-1.172		10683	-1.1263
		99807	-1.1718		3511.1	-1.1718		10703	-1.126
		99807	-1.1718		3542.6	-1.1718		10706	-1.126
		99816	-1.1718		3529	-1.1709		10803	-1.1245
		99807	-1.1717		3529.5	-1.1709		10809	-1.1244
		99802	-1.1712		3535.9	-1.1706		10829	-1.1241
		99792	-1.1704		3537.9	-1.1704		10832	-1.124
		99793	-1.1704		3555.8	-1.1695		10921	-1.1225
		99792	-1.1703		3556.3	-1.1695		10929	-1.1225
		99788	-1.1698		3562.7	-1.1692		10926	-1.1224
		99778	-1.169		3564.8	-1.169		10945	-1.1222
		99778	-1.169		3582.8	-1.1681		10948	-1.1221
		99778	-1.1689		3583.3	-1.1681		11043	-1.1206
		99773	-1.1684		3589.7	-1.1678		11048	-1.1206
		99764	-1.1676		3591.8	-1.1676		11067	-1.1203
		99764	-1.1676		3609.8	-1.1667		11070	-1.1202
		99763	-1.1675		3610.3	-1.1667		11165	-1.1188
		99759	-1.167		3616.8	-1.1664		11171	-1.1187
		99741	-1.1662		3585.5	-1.1662		11190	-1.1184
		99741	-1.1662		3618.9	-1.1662		11193	-1.1184
		99750	-1.1662		3605.2	-1.1653		11288	-1.1169
		99740	-1.1661		3605.7	-1.1652		11293	-1.1168
		99736	-1.1655		3612.7	-1.1649		11312	-1.1165
		99726	-1.1647		3615	-1.1647		11315	-1.1165
		99726	-1.1647		3634.7	-1.1637		11403	-1.115
		99725	-1.1646		3635.2	-1.1637		11410	-1.115
		99721	-1.164		3642.3	-1.1634		11408	-1.1149
		99711	-1.1632		3644.6	-1.1632		11426	-1.1147
		99712	-1.1632		3664.4	-1.1622		11429	-1.1146
		99711	-1.1631		3664.9	-1.1622		11522	-1.1132
		99707	-1.1625		3672	-1.1618		11527	-1.1131
		99697	-1.1617		3674.4	-1.1617		11545	-1.1128
		99697	-1.1617		3694.1	-1.1607		11548	-1.1128
		99697	-1.1616		3694.7	-1.1607		11641	-1.1114
		99693	-1.161		3701.8	-1.1603		11646	-1.1113
		99674	-1.1602		3669.2	-1.1602		11664	-1.111
		99683	-1.1602		3704.2	-1.1602		11667	-1.111
		99674	-1.1601		3690.5	-1.1591		11760	-1.1096
		99674	-1.1601		3691.1	-1.1591		11765	-1.1095
		99669	-1.1594		3698.8	-1.1587		11783	-1.1092
		99660	-1.1586		3701.5	-1.1586		11786	-1.1092
		99659	-1.1585		3722.9	-1.1575		11873	-1.1077
		99660	-1.1585		3723.5	-1.1575		11878	-1.1077
		99655	-1.1578		3731.2	-1.1571		11879	-1.1077
		99645	-1.1569		3733.8	-1.1569		11895	-1.1074
		99645	-1.1569		3755.4	-1.1559		11898	-1.1074
		99645	-1.1568		3755.9	-1.1558		11988	-1.106
		99641	-1.1562		3763.7	-1.1555		11993	-1.1059
		99631	-1.1553		3766.3	-1.1553		12011	-1.1056
		99631	-1.1553		3787.9	-1.1542		12014	-1.1056
		99631	-1.1552		3788.5	-1.1542		12104	-1.1042
		99627	-1.1545		3796.3	-1.1538		12109	-1.1041
		99609	-1.1537		3762.5	-1.1537		12126	-1.1039
		99618	-1.1537		3799	-1.1537		12129	-1.1038
		99608	-1.1536		3785.6	-1.1525		12219	-1.1024
		99608	-1.1536		3786.3	-1.1525		12224	-1.1024
		99604	-1.1528		3794.7	-1.1521		12242	-1.1021
		99594	-1.1519		3797.6	-1.1519		12245	-1.1021
		99594	-1.1519		3820.8	-1.1508		12329	-1.1007
		99594	-1.1518		3821.5	-1.1508		12335	-1.1007
		99589	-1.1511		3829.9	-1.1504		12334	-1.1006
		99580	-1.1502		3832.8	-1.1502		12351	-1.1003
		99580	-1.1501		3856.1	-1.1491		12354	-1.1003
		99580	-1.1501		3856.8	-1.149		12441	-1.099
		99576	-1.1494		3865.2	-1.1486		12446	-1.0989
		99567	-1.1485		3868.2	-1.1485		12463	-1.0986
		99566	-1.1484		3891.6	-1.1473		12466	-1.0986
		99566	-1.1483		3892.2	-1.1473		12553	-1.0973
		99562	-1.1476		3900.7	-1.1469		12558	-1.0972
		99544	-1.1467		3865.8	-1.1467		12575	-1.0969
		99544	-1.1467		3903.7	-1.1467		12578	-1.0969
		99553	-1.1467		3890.8	-1.1455		12666	-1.0955
		99544	-1.1466		3891.5	-1.1455		12670	-1.0955
		99539	-1.1458		3900.6	-1.145		12688	-1.0952
		99530	-1.1449		3903.8	-1.1449		12690	-1.0952
		99530	-1.1448		3928.9	-1.1436		12773	-1.0938
		99530	-1.1447		3929.6	-1.1436		12778	-1.0938
		99526	-1.144		3938.7	-1.1432		12778	-1.0938
		99517	-1.143		3942	-1.143		12794	-1.0935
		99516	-1.1429		3967.1	-1.1418		12797	-1.0935
		99517	-1.1429		3967.8	-1.1418		12881	-1.0922
		99512	-1.1421		3976.9	-1.1413		12886	-1.0921
		99504	-1.1411		3980.2	-1.1411		12903	-1.0919
		99504	-1.1411		4005.4	-1.1399		12905	-1.0918
		99503	-1.141		4006.1	-1.1399		12990	-1.0905
		99499	-1.1403		4015.3	-1.1395		12995	-1.0905
		99482	-1.1393		3979.5	-1.1393		13011	-1.0902
		99491	-1.1393		4018.6	-1.1393		13014	-1.0902
		99481	-1.1392		4006.4	-1.138		13099	-1.0889
		99482	-1.1392		4007.1	-1.138		13103	-1.0888
		99477	-1.1383		4016.9	-1.1375		13120	-1.0886
		99469	-1.1373		4020.5	-1.1373		13122	-1.0885
		99469	-1.1373		4047.4	-1.136		13203	-1.0872
		99468	-1.1372		4048.2	-1.136		13207	-1.0872
		99464	-1.1364		4058	-1.1355		13208	-1.0872
		99456	-1.1353		4061.6	-1.1353		13224	-1.0869
		99456	-1.1353		4088.6	-1.1341		13226	-1.0869
		99455	-1.1352		4089.4	-1.134		13308	-1.0856
		99452	-1.1344		4099.2	-1.1336		13313	-1.0856
		99444	-1.1334		4102.8	-1.1334		13329	-1.0853
		99443	-1.1333		4129.9	-1.1321		13331	-1.0853
		99443	-1.1332		4130.6	-1.1321		13413	-1.084
		99439	-1.1324		4140.5	-1.1316		13417	-1.084
		99422	-1.1314		4104	-1.1314		13433	-1.0837
		99431	-1.1314		4144.2	-1.1314		13436	-1.0837
		99422	-1.1313		4132.7	-1.13		13518	-1.0824
		99422	-1.1313		4133.5	-1.13		13522	-1.0824
		99418	-1.1304		4144.1	-1.1295		13538	-1.0821
		99410	-1.1293		4148	-1.1293		13541	-1.0821
		99410	-1.1293		4176.8	-1.128		13620	-1.0808
		99409	-1.1292		4177.6	-1.1279		13623	-1.0808
		99406	-1.1283		4188.1	-1.1274		13624	-1.0808
		99398	-1.1272		4192.1	-1.1272		13640	-1.0805
		99398	-1.1272		4220.9	-1.1259		13642	-1.0805
		99397	-1.1271		4221.7	-1.1258		13721	-1.0793
		99394	-1.1262		4232.3	-1.1253		13725	-1.0792
		99386	-1.1252		4236.3	-1.1252		13741	-1.079
		99386	-1.1251		4265.2	-1.1238		13743	-1.079
		99386	-1.125		4266	-1.1238		13822	-1.0778
		99382	-1.1242		4276.6	-1.1233		13827	-1.0777
		99366	-1.1231		4239.5	-1.1231		13842	-1.0775
		99375	-1.1231		4280.6	-1.1231		13845	-1.0774
		99366	-1.123		4270.1	-1.1216		13924	-1.0762
		99365	-1.1229		4271	-1.1216		13928	-1.0762
		99362	-1.122		4282.2	-1.1211		13943	-1.0759
		99354	-1.1209		4286.5	-1.1209		13946	-1.0759
		99354	-1.1208		4317.2	-1.1194		14023	-1.0747
		99354	-1.1207		4318	-1.1194		14025	-1.0747
		99350	-1.1198		4329.3	-1.1189		14027	-1.0746
		99343	-1.1187		4333.6	-1.1187		14042	-1.0744
		99343	-1.1186		4364.4	-1.1172		14044	-1.0744
		99343	-1.1185		4365.2	-1.1172		14120	-1.0732
		99339	-1.1176		4376.5	-1.1167		14124	-1.0731
		99333	-1.1165		4380.8	-1.1165		14139	-1.0729
		99332	-1.1164		4411.6	-1.115		14142	-1.0729
		99332	-1.1163		4412.5	-1.115		14218	-1.0717
		99329	-1.1154		4423.8	-1.1145		14222	-1.0716
		99313	-1.1143		4386.2	-1.1143		14237	-1.0714
		99322	-1.1143		4428.1	-1.1143		14239	-1.0714
		99313	-1.1142		4418.8	-1.1128		14316	-1.0702
		99312	-1.1141		4419.7	-1.1127		14320	-1.0702
		99309	-1.1132		4431.7	-1.1122		14335	-1.0699
		99302	-1.112		4436.3	-1.112		14337	-1.0699
		99302	-1.1119		4468.9	-1.1105		14412	-1.0687
		99302	-1.1118		4469.8	-1.1104		14413	-1.0687
		99298	-1.1109		4481.8	-1.1099		14415	-1.0687
		99292	-1.1096		4486.5	-1.1096		14430	-1.0685
		99292	-1.1096		4519.1	-1.1081		14432	-1.0684
		99292	-1.1095		4520	-1.1081		14505	-1.0673
		99289	-1.1085		4532	-1.1075		14509	-1.0673
		99282	-1.1073		4536.7	-1.1073		14524	-1.067
		99282	-1.1073		4569.4	-1.1058		14526	-1.067
		99282	-1.1072		4570.3	-1.1058		14599	-1.0659
		99279	-1.1062		4582.3	-1.1052		14603	-1.0658
		99263	-1.105		4544.5	-1.105		14618	-1.0656
		99273	-1.105		4587	-1.105		14620	-1.0656
		99263	-1.1049		4579	-1.1034		14693	-1.0645
		99263	-1.1049		4579.9	-1.1034		14697	-1.0644
		99260	-1.1039		4592.6	-1.1028		14712	-1.0642
		99254	-1.1026		4597.6	-1.1026		14714	-1.0641
		99254	-1.1025		4632.1	-1.101		14786	-1.063
		99253	-1.1024		4633.1	-1.101		14788	-1.063
		99250	-1.1014		4645.8	-1.1004		14790	-1.063
		99245	-1.1002		4650.8	-1.1002		14804	-1.0628
		99245	-1.1001		4685.4	-1.0986		14806	-1.0627
		99244	-1.1		4686.3	-1.0985		14877	-1.0617
		99242	-1.099		4699.1	-1.098		14880	-1.0616
		99236	-1.0977		4704.1	-1.0977		14894	-1.0614
		99236	-1.0977		4738.7	-1.0962		14896	-1.0614
		99236	-1.0976		4739.7	-1.0961		14967	-1.0603
		99233	-1.0966		4752.4	-1.0955		14971	-1.0602
		99218	-1.0953		4716.4	-1.0953		14984	-1.06
		99228	-1.0953		4757.5	-1.0953		14986	-1.06
		99218	-1.0952		4749.5	-1.0938		15057	-1.0589
		99218	-1.0952		4750.4	-1.0938		15061	-1.0589
		99215	-1.0942		4762.7	-1.0932		15075	-1.0586
		99211	-1.093		4767.5	-1.093		15077	-1.0586
		99211	-1.0929		4800.7	-1.0915		15147	-1.0575
		99210	-1.0928		4801.6	-1.0914		15148	-1.0575
		99208	-1.0919		4813.9	-1.0909		15150	-1.0575
		99203	-1.0907		4818.7	-1.0907		15163	-1.0573
		99203	-1.0906		4851.9	-1.0892		15165	-1.0573
		99203	-1.0905		4852.8	-1.0891		15233	-1.0562
		99201	-1.0896		4865.1	-1.0886		15237	-1.0562
		99197	-1.0884		4870	-1.0884		15250	-1.056
		99197	-1.0883		4903.2	-1.0869		15252	-1.0559
		99196	-1.0882		4904.1	-1.0868		15320	-1.0549
		99194	-1.0873		4916.4	-1.0863		15324	-1.0548
		99181	-1.0861		4883.5	-1.0861		15337	-1.0546
		99190	-1.0861		4921.3	-1.0861		15339	-1.0546
		99181	-1.086		4915.2	-1.0846		15407	-1.0536
		99180	-1.0859		4916	-1.0846		15410	-1.0535
		99178	-1.085		4927.8	-1.0841		15423	-1.0533
		99175	-1.0839		4932.5	-1.0839		15425	-1.0533
		99174	-1.0838		4964.2	-1.0824		15493	-1.0523
		99174	-1.0837		4965.1	-1.0824		15493	-1.0523
		99172	-1.0828		4976.9	-1.0819		15497	-1.0522
		99169	-1.0817		4981.6	-1.0817		15509	-1.052
		99169	-1.0816		5013.3	-1.0802		15511	-1.052
		99169	-1.0815		5014.2	-1.0802		15576	-1.051
		99167	-1.0806		5025.9	-1.0797		15579	-1.051
		99164	-1.0795		5030.7	-1.0795		15592	-1.0508
		99164	-1.0794		5062.4	-1.078		15594	-1.0507
		99163	-1.0793		5063.3	-1.078		15659	-1.0497
		99162	-1.0784		5075.1	-1.0775		15662	-1.0497
		99149	-1.0773		5045.1	-1.0773		15675	-1.0495
		99159	-1.0773		5079.8	-1.0773		15677	-1.0495
		99149	-1.0772		5075.3	-1.0759		15742	-1.0485
		99149	-1.0771		5076.1	-1.0759		15745	-1.0484
		99147	-1.0763		5087.4	-1.0754		15758	-1.0482
		99144	-1.0752		5091.9	-1.0752		15760	-1.0482
		99144	-1.0751		5122.1	-1.0738		15825	-1.0472
		99144	-1.075		5123	-1.0738		15825	-1.0472
		99142	-1.0742		5134.2	-1.0733		15828	-1.0472
		99140	-1.0731		5138.7	-1.0731		15840	-1.047
		99140	-1.073		5169	-1.0717		15842	-1.047
		99140	-1.073		5169.8	-1.0717		15904	-1.046
		99138	-1.0721		5181	-1.0712		15907	-1.046
		99136	-1.071		5185.6	-1.071		15919	-1.0458
		99136	-1.0709		5215.9	-1.0697		15921	-1.0458
		99136	-1.0709		5216.7	-1.0696		15983	-1.0448
		99134	-1.07		5227.9	-1.0691		15987	-1.0448
		99123	-1.0689		5200.6	-1.0689		15999	-1.0446
		99123	-1.0689		5232.5	-1.0689		16000	-1.0446
		99132	-1.0689		5229.3	-1.0676		16063	-1.0436
		99122	-1.0688		5230.1	-1.0676		16066	-1.0436
		99121	-1.068		5240.8	-1.0671		16078	-1.0434
		99119	-1.067		5245.1	-1.067		16080	-1.0434
		99119	-1.0669		5273.9	-1.0657		16142	-1.0424
		99119	-1.0668		5274.6	-1.0656		16143	-1.0424
		99117	-1.066		5285.3	-1.0652		16146	-1.0424
		99115	-1.065		5289.7	-1.065		16157	-1.0422
		99115	-1.0649		5318.4	-1.0637		16159	-1.0422
		99115	-1.0649		5319.2	-1.0637		16218	-1.0413
		99114	-1.064		5329.9	-1.0632		16221	-1.0412
		99112	-1.063		5334.2	-1.063		16232	-1.041
		99112	-1.063		5363	-1.0617		16234	-1.041
		99112	-1.0629		5363.8	-1.0617		16294	-1.0401
		99111	-1.0621		5374.4	-1.0612		16297	-1.0401
		99100	-1.061		5349.6	-1.061		16308	-1.0399
		99100	-1.061		5378.8	-1.061		16310	-1.0399
		99110	-1.061		5376.8	-1.0598		16369	-1.039
		99100	-1.0609		5377.5	-1.0598		16372	-1.0389
		99099	-1.0602		5387.7	-1.0594		16384	-1.0387
		99098	-1.0592		5391.8	-1.0592		16385	-1.0387
		99097	-1.0591		5419	-1.058		16445	-1.0378
		99097	-1.0591		5419.7	-1.0579		16446	-1.0378
		99096	-1.0583		5429.8	-1.0575		16448	-1.0378
		99095	-1.0573		5434	-1.0573		16459	-1.0376
		99095	-1.0573		5461.1	-1.0561		16461	-1.0376
		99095	-1.0572		5461.9	-1.0561		16517	-1.0367
		99094	-1.0564		5472	-1.0556		16520	-1.0367
		99093	-1.0555		5476.1	-1.0555		16531	-1.0365
		99093	-1.0554		5503.3	-1.0543		16533	-1.0365
		99093	-1.0554		5504.1	-1.0542		16589	-1.0356
		99092	-1.0546		5514.2	-1.0538		16592	-1.0356
		99082	-1.0536		5491.7	-1.0536		16603	-1.0354
		99082	-1.0536		5518.3	-1.0536		16605	-1.0354
		99091	-1.0536		5517.3	-1.0525		16661	-1.0345
		99082	-1.0535		5518	-1.0525		16664	-1.0345
		99081	-1.0528		5527.5	-1.052		16675	-1.0343
		99079	-1.0519		5531.5	-1.0519		16676	-1.0343
		99079	-1.0518		5557.1	-1.0507		16733	-1.0334
		99079	-1.0518		5557.8	-1.0507		16734	-1.0334
		99078	-1.051		5567.3	-1.0503		16737	-1.0334
		99078	-1.0501		5571.2	-1.0501		16747	-1.0332
		99078	-1.0501		5596.8	-1.049		16749	-1.0332
		99077	-1.05		5597.5	-1.049		16802	-1.0324
		99077	-1.0493		5607	-1.0486		16805	-1.0324
		99076	-1.0484		5611	-1.0484		16815	-1.0322
		99076	-1.0483		5636.6	-1.0473		16817	-1.0322
		99076	-1.0483		5637.3	-1.0472		16870	-1.0314
		99075	-1.0476		5646.8	-1.0468		16873	-1.0313
		99066	-1.0467		5626.5	-1.0467		16883	-1.0312
		99075	-1.0467		5650.7	-1.0467		16885	-1.0312
		99066	-1.0466		5650.5	-1.0456		16938	-1.0303
		99066	-1.0465		5651.2	-1.0456		16941	-1.0303
		99065	-1.0459		5660.1	-1.0452		16951	-1.0301
		99064	-1.045		5663.8	-1.045		16953	-1.0301
		99064	-1.045		5687.8	-1.044		17007	-1.0293
		99064	-1.0449		5688.5	-1.0439		17008	-1.0293
		99063	-1.0442		5697.4	-1.0436		17011	-1.0293
		99063	-1.0434		5701.1	-1.0434		17020	-1.0291
		99063	-1.0434		5725.1	-1.0423		17022	-1.0291
		99063	-1.0433		5725.7	-1.0423		17072	-1.0283
		99062	-1.0426		5734.7	-1.0419		17075	-1.0283
		99062	-1.0418		5738.4	-1.0418		17084	-1.0281
		99062	-1.0417		5762.4	-1.0407		17086	-1.0281
		99062	-1.0417		5763	-1.0407		17137	-1.0273
		99061	-1.041		5772	-1.0403		17139	-1.0273
		99053	-1.0401		5753.7	-1.0401		17149	-1.0272
		99053	-1.0401		5775.7	-1.0401		17150	-1.0271
		99061	-1.0401		5776.1	-1.0392		17201	-1.0264
		99052	-1.04		5776.7	-1.0391		17204	-1.0263
		99052	-1.0394		5785.1	-1.0388		17213	-1.0262
		99051	-1.0386		5788.5	-1.0386		17215	-1.0261
		99051	-1.0386		5810.9	-1.0376		17266	-1.0254
		99051	-1.0385		5811.5	-1.0376		17267	-1.0254
		99051	-1.0379		5819.9	-1.0373		17270	-1.0253
		99051	-1.0371		5823.3	-1.0371		17279	-1.0252
		99051	-1.0371		5845.7	-1.0361		17280	-1.0252
		99051	-1.037		5846.3	-1.0361		17328	-1.0245
		99050	-1.0364		5854.7	-1.0357		17330	-1.0244
		99050	-1.0356		5858.1	-1.0356		17339	-1.0243
		99050	-1.0356		5880.5	-1.0346		17341	-1.0243
		99050	-1.0355		5881.1	-1.0346		17389	-1.0235
		99049	-1.0349		5889.4	-1.0342		17391	-1.0235
		99041	-1.0341		5873.1	-1.0341		17400	-1.0234
		99049	-1.0341		5892.9	-1.0341		17401	-1.0233
		99041	-1.034		5893.9	-1.0332		17449	-1.0226
		99041	-1.034		5894.4	-1.0332		17452	-1.0226
		99041	-1.0334		5902.2	-1.0328		17461	-1.0224
		99041	-1.0327		5905.4	-1.0327		17462	-1.0224
		99041	-1.0326		5926.1	-1.0318		17510	-1.0217
		99041	-1.0326		5926.7	-1.0318		17512	-1.0217
		99040	-1.032		5934.4	-1.0314		17514	-1.0216
		99040	-1.0313		5937.6	-1.0313		17522	-1.0215
		99040	-1.0313		5958.4	-1.0304		17524	-1.0215
		99040	-1.0312		5958.9	-1.0304		17569	-1.0208
		99040	-1.0306		5966.7	-1.03		17571	-1.0208
		99040	-1.0299		5969.9	-1.0299		17579	-1.0206
		99040	-1.0299		5990.6	-1.029		17581	-1.0206
		99040	-1.0298		5991.2	-1.029		17626	-1.0199
		99039	-1.0292		5998.9	-1.0286		17628	-1.0199
		99032	-1.0285		5984.4	-1.0285		17637	-1.0198
		99032	-1.0285		6002.1	-1.0285		17638	-1.0198
		99040	-1.0285		6003.5	-1.0277		17683	-1.0191
		99032	-1.0284		6004	-1.0276		17685	-1.019
		99032	-1.0279		6011.1	-1.0273		17694	-1.0189
		99032	-1.0272		6014.1	-1.0272		17695	-1.0189
		99032	-1.0272		6033.2	-1.0264		17740	-1.0182
		99032	-1.0271		6033.7	-1.0263		17742	-1.0182
		99031	-1.0266		6040.8	-1.026		17744	-1.0182
		99031	-1.0259		6043.8	-1.0259		17752	-1.0181
		99031	-1.0259		6062.9	-1.0251		17753	-1.018
		99031	-1.0258		6063.4	-1.0251		17795	-1.0174
		99031	-1.0253		6070.5	-1.0248		17797	-1.0174
		99031	-1.0246		6073.5	-1.0246		17805	-1.0172
		99031	-1.0246		6092.6	-1.0238		17806	-1.0172
		99031	-1.0246		6093.1	-1.0238		17848	-1.0166
		99031	-1.024		6100.2	-1.0235		17850	-1.0166
		99024	-1.0234		6087.4	-1.0234		17858	-1.0164
		99031	-1.0234		6103.2	-1.0234		17860	-1.0164
		99024	-1.0233		6104.8	-1.0226		17902	-1.0158
		99024	-1.0233		6105.3	-1.0226		17904	-1.0157
		99024	-1.0228		6111.8	-1.0223		17912	-1.0156
		99024	-1.0222		6114.5	-1.0222		17913	-1.0156
		99024	-1.0221		6131.9	-1.0214		17955	-1.015
		99024	-1.0221		6132.4	-1.0214		17957	-1.015
		99024	-1.0216		6138.9	-1.0211		17959	-1.0149
		99024	-1.021		6141.6	-1.021		17966	-1.0148
		99024	-1.021		6159.1	-1.0202		17967	-1.0148
		99024	-1.0209		6159.5	-1.0202		18006	-1.0142
		99024	-1.0205		6166	-1.02		18008	-1.0142
		99024	-1.0198		6168.7	-1.0198		18016	-1.0141
		99024	-1.0198		6186.2	-1.0191		18017	-1.014
		99024	-1.0198		6186.7	-1.0191		18056	-1.0134
		99024	-1.0193		6193.2	-1.0188		18058	-1.0134
		99018	-1.0187		6181.9	-1.0187		18065	-1.0133
		99024	-1.0187		6195.9	-1.0187		18067	-1.0133
		99018	-1.0186		6197.6	-1.018		18106	-1.0127
		99018	-1.0186		6198.1	-1.018		18108	-1.0127
		99017	-1.0182		6203.9	-1.0177		18115	-1.0125
		99018	-1.0176		6206.4	-1.0176		18116	-1.0125
		99018	-1.0176		6222.2	-1.0169		18155	-1.0119
		99018	-1.0175		6222.6	-1.0169		18157	-1.0119
		99017	-1.0171		6228.5	-1.0167		18159	-1.0119
		99018	-1.0166		6230.9	-1.0166		18166	-1.0118
		99018	-1.0165		6246.7	-1.0159		18167	-1.0118
		99018	-1.0165		6247.1	-1.0159		18203	-1.0112
		99018	-1.0161		6253	-1.0156		18205	-1.0112
		99018	-1.0155		6255.4	-1.0155		18212	-1.0111
		99018	-1.0155		6271.2	-1.0148		18213	-1.0111
		99018	-1.0154		6271.6	-1.0148		18249	-1.0105
		99018	-1.015		6277.5	-1.0145		18251	-1.0105
		99012	-1.0144		6267.7	-1.0144		18258	-1.0104
		99012	-1.0144		6280	-1.0144		18259	-1.0104
		99012	-1.0144		6281.8	-1.0138		18295	-1.0098
		99018	-1.0144		6282.1	-1.0138		18297	-1.0098
		99012	-1.014		6287.4	-1.0136		18304	-1.0097
		99012	-1.0135		6289.6	-1.0135		18305	-1.0097
		99012	-1.0135		6303.7	-1.0129		18341	-1.0091
		99012	-1.0134		6304.1	-1.0129		18343	-1.0091
		99012	-1.0131		6309.3	-1.0126		18345	-1.0091
		99013	-1.0126		6311.5	-1.0126		18351	-1.009
		99013	-1.0125		6325.6	-1.0119		18352	-1.009
		99013	-1.0125		6326	-1.0119		18385	-1.0085
		99013	-1.0121		6331.2	-1.0117		18387	-1.0085
		99013	-1.0116		6333.4	-1.0116		18393	-1.0084
		99013	-1.0116		6347.5	-1.011		18394	-1.0083
		99013	-1.0116		6347.9	-1.011		18427	-1.0078
		99013	-1.0112		6353.1	-1.0108		18429	-1.0078
		99008	-1.0107		6344.7	-1.0107		18435	-1.0077
		99008	-1.0107		6355.3	-1.0107		18436	-1.0077
		99013	-1.0107		6357.1	-1.0101		18470	-1.0072
		99008	-1.0106		6357.4	-1.0101		18471	-1.0072
		99008	-1.0103		6362	-1.0099		18478	-1.0071
		99008	-1.0098		6364	-1.0098		18479	-1.0071
		99008	-1.0098		6376.4	-1.0093		18512	-1.0066
		99008	-1.0098		6376.7	-1.0093		18514	-1.0066
		99008	-1.0095		6381.3	-1.0091		18515	-1.0065
		99008	-1.009		6383.3	-1.009		18521	-1.0064
		99008	-1.009		6395.6	-1.0085		18522	-1.0064
		99008	-1.009		6396	-1.0085		18552	-1.006
		99008	-1.0086		6400.6	-1.0083		18554	-1.0059
		99009	-1.0082		6402.5	-1.0082		18559	-1.0059
		99009	-1.0082		6414.9	-1.0077		18560	-1.0058
		99009	-1.0081		6415.3	-1.0076		18591	-1.0054
		99009	-1.0078		6412.7	-1.0074		18592	-1.0054
		99004	-1.0074		6419.9	-1.0074		18598	-1.0053
		99009	-1.0074		6421.8	-1.0074		18599	-1.0053
		99004	-1.0073		6423.4	-1.0069		18629	-1.0048
		99004	-1.0073		6423.7	-1.0069		18631	-1.0048
		99004	-1.007		6427.7	-1.0067		18637	-1.0047
		99005	-1.0067		6429.4	-1.0067		18638	-1.0047
		99005	-1.0066		6440.1	-1.0062		18668	-1.0042
		99005	-1.0066		6440.4	-1.0062		18670	-1.0042
		99005	-1.0063		6444.3	-1.006		18671	-1.0042
		99005	-1.0059		6446	-1.0059		18676	-1.0041
		99005	-1.0059		6456.7	-1.0055		18677	-1.0041
		99005	-1.0059		6457	-1.0055		18705	-1.0037
		99005	-1.0056		6461	-1.0053		18706	-1.0036
		99005	-1.0052		6462.7	-1.0052		18711	-1.0036
		99005	-1.0052		6473.3	-1.0048		18712	-1.0036
		99005	-1.0052		6473.6	-1.0047		18740	-1.0031
		99005	-1.0049		6477.6	-1.0046		18741	-1.0031
		99002	-1.0045		6471.7	-1.0045		18746	-1.003
		99002	-1.0045		6479.3	-1.0045		18747	-1.003
		99002	-1.0045		6480.7	-1.0041		18774	-1.0026
		99006	-1.0045		6480.9	-1.0041		18776	-1.0026
		99002	-1.0042		6484.3	-1.004		18781	-1.0025
		99002	-1.0039		6485.7	-1.0039		18782	-1.0025
		99002	-1.0039		6494.7	-1.0035		18809	-1.0021
		99002	-1.0039		6494.9	-1.0035		18811	-1.0021
		99002	-1.0036		6498.3	-1.0034		18812	-1.0021
		99002	-1.0033		6499.7	-1.0033		18817	-1.002
		99002	-1.0033		6508.7	-1.0029		18818	-1.002
		99002	-1.0033		6508.9	-1.0029		18842	-1.0016
		99002	-1.003		6512.3	-1.0028		18843	-1.0016
		99003	-1.0027		6513.7	-1.0027		18848	-1.0015
		99003	-1.0027		6522.7	-1.0023		18849	-1.0015
		99003	-1.0027		6522.9	-1.0023		18873	-1.0011
		99003	-1.0024		6526.3	-1.0022		18875	-1.0011
		99000	-1.0021		6521.5	-1.0021		18879	-1.001
		99000	-1.0021		6527.7	-1.0021		18880
		99000	-1.0021		6528.8	-1.0018		18905
		99003	-1.0021		6529	-1.0018		18906
		99000	-1.0019		6531.7	-1.0017		18910
		99000	-1.0016		6532.8	-1.0016		18911
		99000	-1.0016		6540.1	-1.0013		4.6046
		99000	-1.0016		6540.3	-1.0013		3.6636	-0.99729
		99000	-1.0014		6543	-1.0012		3.6636	-0.99728
		99000	-1.0011		6544.2	-1.0011		3.6639	-0.99718
		99000	-1.0011		6551.4	-1.0008		3.6639	-0.99716
		99000	-1.0011		6551.6	-1.0008		3.6638	-0.99666
		99000	-1.0009		6554.4	-1.0007		3.6639	-0.99665
		99000	-1.0007		6555.5			3.6641	-0.99655
		99000	-1.0006		6562.8			3.6642	-0.99653
		99000	-1.0006		6563			3.6641	-0.99603
		99001	-1.0004		26.675			3.6641	-0.99602
		30.346			6565.7			3.6644	-0.99592
		99001			6566.8			3.6645	-0.9959
		30.323			25.919			3.6644	-0.9954
		30.061			21.461			3.6644	-0.99539
		30.119			21.296			3.6647	-0.99529
		28.589			15.268			3.6648	-0.99527
		27.061			15.817			3.6928	-0.99527
		27.118			11.376			3.6927	-0.99475
		26.858			11.213			3.6927	-0.99473
		26.834			5.2409			3.693	-0.99463
		26.811			6.0562			3.6931	-0.9946
		26.55			5.8951			3.693	-0.99408
		26.608	-0.99869		5.9487			3.693	-0.99407
		25.082	-0.99838		7.9082			3.6933	-0.99397
		23.561	-0.99807		8.7294			3.6934	-0.99394
		23.618	-0.99805		13.168			3.6933	-0.99342
		23.358	-0.99781		13.333			3.6933	-0.9934
		23.335	-0.99779		2.8501			3.6936	-0.9933
		26.487	-0.99779		19.342			3.6936	-0.99327
		26.487	-0.99776		2.8508			3.6935	-0.99275
		26.486	-0.99749		2.8488			3.6936	-0.99274
		26.486	-0.99747		2.8487			3.6938	-0.99264
		26.484	-0.99712		2.8439			3.6939	-0.99261
		26.484	-0.9971		2.8447			3.7217	-0.99261
		26.484	-0.99708		2.8427	-0.9969		3.7216	-0.99206
		26.483	-0.9968		2.8426	-0.99689		3.7217	-0.99205
		26.481	-0.99646		2.8378	-0.99646		3.7219	-0.99194
		26.48	-0.99611		2.8386	-0.9964		3.722	-0.99191
		26.479	-0.99609		2.8366	-0.99624		3.7219	-0.99136
		26.478	-0.99582		2.8365	-0.99623		3.7219	-0.99135
		26.478	-0.99579		2.8317	-0.99579		3.7222	-0.99124
		26.478	-0.99577		2.8325	-0.99573		3.7223	-0.99121
		26.477	-0.99549		2.8305	-0.99557		3.7222	-0.99066
		26.477	-0.99547		2.8304	-0.99556		3.7222	-0.99065
		26.402	-0.99513		2.6832	-0.99513		3.7225	-0.99054
		26.475	-0.99513		2.8257	-0.99513		3.7226	-0.99051
		26.401	-0.9951		2.684	-0.99506		3.7225	-0.98996
		26.401	-0.99508		2.6819	-0.99488		3.7225	-0.98995
		26.4	-0.99477		2.6817	-0.99487		3.7228	-0.98984
		26.398	-0.99439		2.6766	-0.99439		3.7228	-0.98981
		26.397	-0.99401		2.6775	-0.99432		3.7503	-0.98981
		26.395	-0.9937		2.6754	-0.99415		3.7502	-0.98924
		26.395	-0.99368		2.6752	-0.99414		3.7502	-0.98922
		26.395	-0.99365		2.6701	-0.99365		3.7505	-0.98911
		26.395	-0.99363		2.671	-0.99359		3.7506	-0.98908
		26.395	-0.9936		2.6689	-0.99341		3.7504	-0.9885
		26.394	-0.9933		2.6687	-0.9934		3.7505	-0.98849
		26.392	-0.99292		2.6636	-0.99292		3.7507	-0.98838
		26.392	-0.9929		2.6645	-0.99285		3.7508	-0.98835
		26.392	-0.99287		2.6624	-0.99268		3.7507	-0.98777
		26.391	-0.99257		2.6622	-0.99266		3.7507	-0.98775
		26.318	-0.99218		2.5128	-0.99218		3.751	-0.98764
		26.389	-0.99218		2.6571	-0.99218		3.7511	-0.98761
		26.318	-0.99215		2.5137	-0.99211		3.751	-0.98704
		26.317	-0.99182		2.5115	-0.99192		3.751	-0.98702
		26.317	-0.9918		2.5113	-0.9919		3.7513	-0.98691
		26.315	-0.99138		2.5059	-0.99138		3.7514	-0.98688
		26.313	-0.99096		2.5068	-0.9913		3.7783	-0.98688
		26.313	-0.99093		2.5046	-0.99111		3.7781	-0.98628
		26.312	-0.9906		2.5044	-0.9911		3.7782	-0.98626
		26.312	-0.99057		2.4991	-0.99057		3.7785	-0.98614
		26.312	-0.99055		2.5	-0.9905		3.7785	-0.98611
		26.312	-0.99052		2.4978	-0.99031		3.7784	-0.98551
		26.31	-0.99019		2.4976	-0.99029		3.7784	-0.98549
		26.309	-0.98977		2.4922	-0.98977		3.7787	-0.98538
		26.308	-0.98974		2.4931	-0.98969		3.7788	-0.98534
		26.308	-0.98971		2.4909	-0.9895		3.7787	-0.98474
		26.307	-0.98938		2.4908	-0.98949		3.7787	-0.98472
		26.239	-0.98896		2.3418	-0.98896		3.779	-0.98461
		26.305	-0.98896		2.4854	-0.98896		3.779	-0.98458
		26.239	-0.98893		2.3427	-0.98888		3.7789	-0.98397
		26.238	-0.98857		2.3404	-0.98867		3.7789	-0.98396
		26.238	-0.98854		2.3402	-0.98866		3.7792	-0.98384
		26.236	-0.98809		2.3346	-0.98809		3.7793	-0.98381
		26.236	-0.98806		2.3356	-0.98801		3.8055	-0.98381
		26.236	-0.98803		2.3332	-0.9878		3.8054	-0.98318
		26.234	-0.98767		2.3331	-0.98778		3.8054	-0.98316
		26.233	-0.98721		2.3274	-0.98721		3.8057	-0.98304
		26.231	-0.98675		2.3284	-0.98713		3.8058	-0.98301
		26.231	-0.98673		2.3261	-0.98692		3.8057	-0.98238
		26.229	-0.98637		2.326	-0.98691		3.8057	-0.98236
		26.229	-0.98633		2.3203	-0.98633		3.806	-0.98224
		26.229	-0.98631		2.3213	-0.98625		3.806	-0.9822
		26.229	-0.98627		2.319	-0.98605		3.8059	-0.98157
		26.228	-0.98591		2.3189	-0.98603		3.8059	-0.98155
		26.166	-0.98546		2.1728	-0.98546		3.8062	-0.98143
		26.226	-0.98546		2.3132	-0.98546		3.8063	-0.9814
		26.166	-0.98543		2.1738	-0.98537		3.8061	-0.98077
		26.166	-0.98539		2.1714	-0.98515		3.8062	-0.98075
		26.165	-0.985		2.1712	-0.98513		3.8064	-0.98063
		26.163	-0.98451		2.1654	-0.98451		3.8065	-0.9806
		26.163	-0.98448		2.1664	-0.98443		3.832	-0.9806
		26.161	-0.98409		2.164	-0.9842		3.8318	-0.97994
		26.161	-0.98406		2.1639	-0.98418		3.8319	-0.97992
		26.159	-0.98357		2.158	-0.98357		3.8321	-0.9798
		26.159	-0.98354		2.1591	-0.98348		3.8322	-0.97976
		26.159	-0.9835		2.1567	-0.98326		3.8321	-0.9791
		26.158	-0.98311		2.1565	-0.98324		3.8321	-0.97908
		26.156	-0.98262		2.1507	-0.98262		3.8324	-0.97896
		26.156	-0.98259		2.1517	-0.98254		3.8324	-0.97892
		26.156	-0.98256		2.1493	-0.98231		3.8323	-0.97827
		26.154	-0.98217		2.1492	-0.98229		3.8323	-0.97825
		26.1	-0.98168		2.0084	-0.98168		3.8326	-0.97812
		26.152	-0.98168		2.1433	-0.98168		3.8327	-0.97809
		26.1	-0.98164		2.0094	-0.98158		3.8325	-0.97743
		26.1	-0.98161		2.007	-0.98134		3.8326	-0.97741
		26.098	-0.98119		2.0068	-0.98132		3.8328	-0.97728
		26.096	-0.98066		2.0008	-0.98066		3.8329	-0.97725
		26.096	-0.98063		2.0019	-0.98057		3.8574	-0.97725
		26.096	-0.98059		1.9994	-0.98033		3.8573	-0.97657
		26.094	-0.98017		1.9993	-0.98031		3.8573	-0.97655
		26.093	-0.97964		1.9932	-0.97964		3.8576	-0.97641
		26.092	-0.97961		1.9943	-0.97955		3.8577	-0.97638
		26.092	-0.97957		1.9919	-0.97931		3.8575	-0.97569
		26.091	-0.97916		1.9917	-0.97929		3.8575	-0.97567
		26.089	-0.97863		1.9857	-0.97863		3.8578	-0.97554
		26.089	-0.9786		1.9868	-0.97854		3.8579	-0.97551
		26.089	-0.97856		1.9844	-0.97829		3.8577	-0.97482
		26.087	-0.97814		1.9842	-0.97828		3.8577	-0.9748
		26.041	-0.97761		1.8509	-0.97761		3.858	-0.97467
		26.085	-0.97761		1.9782	-0.97761		3.8581	-0.97463
		26.041	-0.97758		1.852	-0.97751		3.8579	-0.97395
		26.041	-0.97754		1.8495	-0.97726		3.858	-0.97393
		26.039	-0.97709		1.8493	-0.97724		3.8582	-0.9738
		26.037	-0.97653		1.8432	-0.97653		3.8583	-0.97376
		26.037	-0.97649		1.8443	-0.97643		3.8818	-0.97376
		26.037	-0.97645		1.8418	-0.97617		3.8817	-0.97305
		26.035	-0.97601		1.8416	-0.97615		3.8817	-0.97303
		26.033	-0.97544		1.8355	-0.97544		3.882	-0.97289
		26.033	-0.97541		1.8366	-0.97534		3.882	-0.97286
		26.033	-0.97537		1.8341	-0.97508		3.8819	-0.97215
		26.032	-0.97492		1.834	-0.97506		3.8819	-0.97213
		26.03	-0.97436		1.8279	-0.97436		3.8822	-0.97199
		26.03	-0.97432		1.829	-0.97426		3.8822	-0.97195
		26.03	-0.97428		1.8265	-0.974		3.8821	-0.97124
		26.028	-0.97383		1.8263	-0.97398		3.8821	-0.97122
		25.99	-0.97327		1.7025	-0.97327		3.8823	-0.97108
		26.026	-0.97327		1.8202	-0.97327		3.8824	-0.97104
		25.99	-0.97323		1.7036	-0.97316		3.8823	-0.97033
		25.99	-0.97319		1.7011	-0.97289		3.8823	-0.97031
		25.988	-0.97271		1.7009	-0.97287		3.8825	-0.97018
		25.986	-0.97211		1.6947	-0.97211		3.8826	-0.97014
		25.986	-0.97208		1.6958	-0.97201		3.9051	-0.97014
		25.986	-0.97203		1.6933	-0.97173		3.9049	-0.9694
		25.984	-0.97156		1.6931	-0.97171		3.9049	-0.96938
		25.982	-0.97096		1.6869	-0.97096		3.9052	-0.96924
		25.982	-0.97092		1.688	-0.97085		3.9052	-0.9692
		25.982	-0.97088		1.6855	-0.97058		3.9051	-0.96846
		25.98	-0.9704		1.6853	-0.97056		3.9051	-0.96844
		25.978	-0.9698		1.6792	-0.9698		3.9054	-0.9683
		25.978	-0.96977		1.6803	-0.9697		3.9054	-0.96826
		25.978	-0.96972		1.6778	-0.96942		3.9052	-0.96752
		25.977	-0.96925		1.6776	-0.9694		3.9053	-0.9675
		25.947	-0.96865		1.5652	-0.96865		3.9055	-0.96736
		25.975	-0.96865		1.6714	-0.96865		3.9056	-0.96732
		25.947	-0.96861		1.5662	-0.96853		3.9054	-0.96658
		25.947	-0.96856		1.5637	-0.96824		3.9054	-0.96656
		25.945	-0.96806		1.5635	-0.96822		3.9057	-0.96641
		25.943	-0.96742		1.5573	-0.96742		3.9058	-0.96638
		25.943	-0.96738		1.5583	-0.96731		3.9271	-0.96638
		25.943	-0.96734		1.5558	-0.96702		3.9269	-0.96561
		25.941	-0.96683		1.5556	-0.967		3.9269	-0.96559
		25.939	-0.96619		1.5494	-0.96619		3.9272	-0.96544
		25.939	-0.96616		1.5504	-0.96608		3.9272	-0.9654
		25.939	-0.96611		1.5479	-0.96579		3.927	-0.96464
		25.937	-0.96561		1.5477	-0.96577		3.9271	-0.96461
		25.935	-0.96497		1.5415	-0.96497		3.9273	-0.96447
		25.935	-0.96493		1.5426	-0.96486		3.9274	-0.96443
		25.935	-0.96488		1.54	-0.96457		3.9272	-0.96366
		25.933	-0.96438		1.5399	-0.96454		3.9272	-0.96364
		25.912	-0.96374		1.4407	-0.96374		3.9275	-0.96349
		25.931	-0.96374		1.5337	-0.96374		3.9275	-0.96345
		25.912	-0.9637		1.4414	-0.96362		3.9273	-0.96269
		25.911	-0.96365		1.4389	-0.96332		3.9274	-0.96266
		25.909	-0.96312		1.4387	-0.96329		3.9276	-0.96252
		25.908	-0.96245		1.4325	-0.96245		3.9277	-0.96248
		25.908	-0.96241		1.4334	-0.96233		3.9478	-0.96248
		25.907	-0.96236		1.4308	-0.96202		3.9476	-0.96168
		25.905	-0.96182		1.4307	-0.962		3.9476	-0.96166
		25.904	-0.96115		1.4245	-0.96115		3.9479	-0.96151
		25.903	-0.96111		1.4253	-0.96103		3.9479	-0.96147
		25.903	-0.96106		1.4228	-0.96072		3.9477	-0.96067
		25.901	-0.96053		1.4226	-0.9607		3.9477	-0.96065
		25.9	-0.95985		1.4165	-0.95985		3.948	-0.9605
		25.899	-0.95981		1.4174	-0.95974		3.948	-0.96046
		25.899	-0.95977		1.4148	-0.95943		3.9478	-0.95966
		25.897	-0.95923		1.4147	-0.95941		3.9479	-0.95964
		25.884	-0.95856		1.3299	-0.95856		3.9481	-0.95949
		25.896	-0.95856		1.4085	-0.95856		3.9482	-0.95945
		25.884	-0.95852		1.3304	-0.95843		3.948	-0.95865
		25.883	-0.95847		1.3279	-0.95811		3.948	-0.95863
		25.881	-0.9579		1.3277	-0.95809		3.9482	-0.95848
		25.88	-0.95719		1.3215	-0.95719		3.9483	-0.95844
		25.879	-0.95715		1.3221	-0.95707		3.9672	-0.95844
		25.879	-0.9571		1.3196	-0.95674		3.967	-0.95762
		25.877	-0.95654		1.3194	-0.95672		3.967	-0.95759
		25.875	-0.95583		1.3133	-0.95583		3.9672	-0.95744
		25.875	-0.95578		1.3139	-0.9557		3.9673	-0.95739
		25.875	-0.95573		1.3114	-0.95538		3.967	-0.95657
		25.873	-0.95517		1.3112	-0.95535		3.9671	-0.95655
		25.871	-0.95446		1.3051	-0.95446		3.9673	-0.95639
		25.871	-0.95442		1.3058	-0.95434		3.9674	-0.95635
		25.871	-0.95437		1.3033	-0.95401		3.9671	-0.95553
		25.869	-0.95381		1.3031	-0.95399		3.9672	-0.95551
		25.862	-0.95309		1.2331	-0.95309		3.9674	-0.95535
		25.867	-0.95309		1.297	-0.95309		3.9675	-0.9553
		25.862	-0.95305		1.2333	-0.95296		3.9672	-0.95448
		25.862	-0.953		1.2308	-0.95262		3.9673	-0.95446
		25.86	-0.95241		1.2306	-0.9526		3.9675	-0.9543
		25.858	-0.95166		1.2246	-0.95166		3.9676	-0.95426
		25.858	-0.95161		1.2249	-0.95153		3.9852	-0.95426
		25.858	-0.95156		1.2224	-0.95119		3.9849	-0.95341
		25.856	-0.95097		1.2222	-0.95116		3.985	-0.95339
		25.854	-0.95022		1.2162	-0.95022		3.9852	-0.95323
		25.854	-0.95018		1.2165	-0.95009		3.9853	-0.95318
		25.853	-0.95012		1.214	-0.94975		3.985	-0.95234
		25.851	-0.94953		1.2139	-0.94972		3.985	-0.95231
		25.85	-0.94879		1.2078	-0.94879		3.9853	-0.95215
		25.849	-0.94874		1.2082	-0.94866		3.9853	-0.9521
		25.849	-0.94869		1.2058	-0.94831		3.9851	-0.95126
		25.847	-0.9481		1.2056	-0.94829		3.9851	-0.95123
		25.845	-0.94735		1.1499	-0.94735		3.9853	-0.95107
		25.847	-0.94735		1.1996	-0.94735		3.9854	-0.95102
		25.846	-0.9473		1.1499	-0.94721		3.9851	-0.95018
		25.846	-0.94725		1.1474	-0.94686		3.9852	-0.95015
		25.844	-0.94663		1.1473	-0.94683		3.9854	-0.94999
		25.842	-0.94584		1.1413	-0.94584		3.9854	-0.94995
		25.842	-0.9458		1.1414	-0.94571		4.0018	-0.94995
		25.842	-0.94574		1.1389	-0.94535		4.0016	-0.94907
		25.84	-0.94512		1.1388	-0.94532		4.0016	-0.94905
		25.838	-0.94434		1.1329	-0.94434		4.0018	-0.94888
		25.838	-0.94429		1.133	-0.9442		4.0019	-0.94883
		25.838	-0.94423		1.1305	-0.94384		4.0016	-0.94796
		25.835	-0.94362		1.1303	-0.94382		4.0016	-0.94793
		25.833	-0.94283		1.1245	-0.94283		4.0018	-0.94776
		25.833	-0.94278		1.1246	-0.94269		4.0019	-0.94772
		25.833	-0.94273		1.1222	-0.94234		4.0016	-0.94685
		25.831	-0.94211		1.122	-0.94231		4.0016	-0.94682
		25.829	-0.94133		1.0797	-0.94133		4.0019	-0.94665
		25.836	-0.94133		1.1161	-0.94133		4.0019	-0.94661
		25.836	-0.94128		1.0795	-0.94118		4.0016	-0.94573
		25.835	-0.94122		1.0771	-0.94081		4.0017	-0.94571
		25.833	-0.94057		1.0769	-0.94078		4.0019	-0.94554
		25.831	-0.93975		1.0712	-0.93975		4.0019	-0.94549
		25.831	-0.9397		1.071	-0.93961		4.0171	-0.94549
		25.831	-0.93964		1.0686	-0.93923		4.0168	-0.94459
		25.829	-0.93899		1.0685	-0.9392		4.0168	-0.94457
		25.827	-0.93817		1.0627	-0.93817		4.017	-0.94439
		25.827	-0.93812		1.0626	-0.93803		4.0171	-0.94434
		25.826	-0.93807		1.0602	-0.93766		4.0168	-0.94344
		25.824	-0.93742		1.0601	-0.93763		4.0168	-0.94342
		25.822	-0.9366		1.0543	-0.9366		4.017	-0.94324
		25.822	-0.93655		1.0543	-0.93645		4.0171	-0.9432
		25.822	-0.93649		1.0519	-0.93608		4.0168	-0.9423
		25.82	-0.93584		1.0517	-0.93605		4.0168	-0.94227
		25.818	-0.93502		1.0217	-0.93502		4.017	-0.9421
		25.829	-0.93502		1.046	-0.93502		4.0171	-0.94205
		25.829	-0.93497		1.0214	-0.93487		4.0168	-0.94115
		25.828	-0.93491		1.0191	-0.93448		4.0168	-0.94112
		25.826	-0.93423		1.0189	-0.93445		4.017	-0.94095
		25.824	-0.93337		1.0133	-0.93337		4.0171	-0.9409
		25.824	-0.93332		1.0131	-0.93322		4.031	-0.9409
		25.824	-0.93326		1.0107	-0.93283		4.0306	-0.93997
		25.821	-0.93259		1.0106	-0.9328		4.0307	-0.93995
		25.819	-0.93173		1.005	-0.93173		4.0309	-0.93977
		25.819	-0.93168		1.0048	-0.93158		4.0309	-0.93972
		25.819	-0.93162		1.0024	-0.93119		4.0306	-0.93879
		25.817	-0.93094		1.0023	-0.93116		4.0306	-0.93876
		25.815	-0.93008		0.99669	-0.93008		4.0308	-0.93859
		25.814	-0.93003		0.99651	-0.92993		4.0309	-0.93854
		25.814	-0.92997		0.99417	-0.92954		4.0306	-0.93761
		25.812	-0.92929		0.99401	-0.92951		4.0306	-0.93758
		25.81	-0.92844		0.97521	-0.92844		4.0308	-0.9374
		25.824	-0.92844		0.98847	-0.92844		4.0308	-0.93735
		25.824	-0.92838		0.97486	-0.92828		4.0305	-0.93643
		25.824	-0.92832		0.97254	-0.92787		4.0305	-0.9364
		25.822	-0.92761		0.97239	-0.92784		4.0307	-0.93622
		25.82	-0.92672		0.96698	-0.92672		4.0308	-0.93617
		25.819	-0.92667		0.96665	-0.92656		4.0435	-0.93617
		25.819	-0.9266		0.96435	-0.92616		4.0431	-0.93522
		25.817	-0.9259		0.9642	-0.92613		4.0432	-0.93519
		25.815	-0.925		0.9588	-0.925		4.0433	-0.93501
		25.815	-0.92495		0.9585	-0.92485		4.0434	-0.93496
		25.814	-0.92489		0.95621	-0.92444		4.0431	-0.934
		25.812	-0.92418		0.95606	-0.92441		4.0431	-0.93397
		25.81	-0.92329		0.95068	-0.92329		4.0433	-0.93379
		25.81	-0.92323		0.95041	-0.92313		4.0433	-0.93374
		25.809	-0.92317		0.94812	-0.92272		4.043	-0.93278
		25.807	-0.92246		0.94797	-0.92269		4.043	-0.93276
		25.805	-0.92157		0.93932	-0.92157		4.0432	-0.93257
		25.822	-0.92157		0.94261	-0.92157		4.0432	-0.93252
		25.822	-0.92152		0.93893	-0.92141		4.0429	-0.93157
		25.822	-0.92145		0.93667	-0.92098		4.0429	-0.93154
		25.819	-0.92071		0.93653	-0.92095		4.0431	-0.93136
		25.817	-0.91978		0.9313	-0.91978		4.0431	-0.93131
		25.817	-0.91973		0.93093	-0.91962		4.0547	-0.93131
		25.817	-0.91966		0.92868	-0.9192		4.0543	-0.93032
		25.814	-0.91893		0.92854	-0.91917		4.0543	-0.9303
		25.812	-0.918		0.92332	-0.918		4.0545	-0.93011
		25.812	-0.91794		0.92297	-0.91784		4.0545	-0.93005
		25.811	-0.91788		0.92073	-0.91741		4.0542	-0.92907
		25.809	-0.91714		0.92059	-0.91738		4.0542	-0.92904
		25.807	-0.91621		0.9154	-0.91621		4.0544	-0.92885
		25.807	-0.91616		0.91506	-0.91605		4.0544	-0.9288
		25.806	-0.91609		0.91283	-0.91563		4.0541	-0.92782
		25.804	-0.91536		0.91269	-0.91559		4.0541	-0.92779
		25.802	-0.91443		0.90752	-0.91443		4.0542	-0.9276
		25.821	-0.91443		0.91319	-0.91443		4.0543	-0.92755
		25.82	-0.91437		0.91278	-0.91426		4.0539	-0.92657
		25.82	-0.9143		0.91059	-0.91382		4.054	-0.92654
		25.818	-0.91354		0.91045	-0.91378		4.0541	-0.92635
		25.815	-0.91257		0.90539	-0.91257		4.0542	-0.9263
		25.815	-0.91251		0.90499	-0.9124		4.0646	-0.9263
		25.815	-0.91244		0.90281	-0.91196		4.0642	-0.92529
		25.812	-0.91168		0.90267	-0.91193		4.0642	-0.92526
		25.81	-0.91071		0.89763	-0.91071		4.0644	-0.92507
		25.81	-0.91065		0.89725	-0.91054		4.0644	-0.92501
		25.81	-0.91059		0.89507	-0.9101		4.064	-0.92401
		25.807	-0.90982		0.89494	-0.91007		4.064	-0.92398
		25.805	-0.90886		0.88992	-0.90886		4.0642	-0.92378
		25.805	-0.9088		0.88956	-0.90869		4.0642	-0.92373
		25.804	-0.90873		0.88739	-0.90825		4.0638	-0.92272
		25.802	-0.90797		0.88725	-0.90821		4.0639	-0.92269
		25.8	-0.907		0.88226	-0.907		4.064	-0.9225
		25.819	-0.907		0.89594	-0.907		4.0641	-0.92244
		25.819	-0.90694		0.89553	-0.90682		4.0637	-0.92143
		25.819	-0.90687		0.8934	-0.90637		4.0637	-0.9214
		25.816	-0.90608		0.89327	-0.90633		4.0639	-0.92121
		25.814	-0.90507		0.88837	-0.90507		4.0639	-0.92116
		25.814	-0.90501		0.88797	-0.9049		4.0732	-0.92116
		25.813	-0.90494		0.88585	-0.90444		4.0728	-0.92012
		25.811	-0.90415		0.88571	-0.90441		4.0728	-0.92009
		25.808	-0.90315		0.88084	-0.90315		4.073	-0.91989
		25.808	-0.90309		0.88045	-0.90297		4.073	-0.91984
		25.808	-0.90302		0.87834	-0.90251		4.0726	-0.9188
		25.805	-0.90222		0.8782	-0.90248		4.0726	-0.91877
		25.803	-0.90122		0.87335	-0.90122		4.0728	-0.91857
		25.803	-0.90116		0.87297	-0.90105		4.0728	-0.91852
		25.802	-0.90109		0.87087	-0.90059		4.0724	-0.91748
		25.8	-0.9003		0.87074	-0.90055		4.0724	-0.91745
		25.797	-0.89929		0.86591	-0.89929		4.0725	-0.91725
		25.818	-0.89929		0.88672	-0.89929		4.0726	-0.9172
		25.817	-0.89923		0.88631	-0.89911		4.0722	-0.91616
		25.817	-0.89916		0.88425	-0.89864		4.0722	-0.91613
		25.814	-0.89834		0.88412	-0.8986		4.0723	-0.91593
		25.812	-0.8973		0.87937	-0.8973		4.0724	-0.91588
		25.812	-0.89724		0.87897	-0.89712		4.0807	-0.91588
		25.811	-0.89716		0.87692	-0.89664		4.0802	-0.91481
		25.809	-0.89634		0.87679	-0.89661		4.0802	-0.91478
		25.806	-0.8953		0.87207	-0.8953		4.0804	-0.91458
		25.806	-0.89524		0.87168	-0.89512		4.0804	-0.91452
		25.806	-0.89517		0.86963	-0.89465		4.08	-0.91346
		25.803	-0.89434		0.8695	-0.89461		4.08	-0.91343
		25.801	-0.89331		0.8648	-0.89331		4.0801	-0.91322
		25.8	-0.89324		0.86442	-0.89312		4.0802	-0.91317
		25.8	-0.89317		0.86239	-0.89265		4.0797	-0.9121
		25.797	-0.89235		0.86226	-0.89261		4.0797	-0.91207
		25.795	-0.89131		0.85758	-0.89131		4.0799	-0.91187
		25.815	-0.89131		0.88464	-0.89131		4.0799	-0.91181
		25.814	-0.89124		0.88425	-0.89112		4.0795	-0.91075
		25.814	-0.89117		0.88225	-0.89063		4.0795	-0.91072
		25.811	-0.89032		0.88213	-0.89059		4.0796	-0.91051
		25.809	-0.88924		0.87752	-0.88924		4.0796	-0.91046
		25.809	-0.88918		0.87714	-0.88905		4.087	-0.91046
		25.808	-0.8891		0.87515	-0.88856		4.0865	-0.90937
		25.805	-0.88825		0.87502	-0.88853		4.0865	-0.90933
		25.803	-0.88718		0.87044	-0.88718		4.0866	-0.90912
		25.803	-0.88711		0.87006	-0.88699		4.0867	-0.90907
		25.803	-0.88703		0.86808	-0.8865		4.0862	-0.90798
		25.8	-0.88618		0.86796	-0.88646		4.0862	-0.90795
		25.797	-0.88511		0.86339	-0.88511		4.0863	-0.90774
		25.797	-0.88504		0.86303	-0.88492		4.0864	-0.90768
		25.797	-0.88497		0.86106	-0.88443		4.0859	-0.90659
		25.794	-0.88412		0.86093	-0.88439		4.0859	-0.90656
		25.791	-0.88304		0.85639	-0.88304		4.086	-0.90635
		25.81	-0.88304		0.88883	-0.88304		4.0861	-0.90629
		25.81	-0.88298		0.88847	-0.88285		4.0856	-0.9052
		25.81	-0.8829		0.88654	-0.88234		4.0856	-0.90517
		25.807	-0.88202		0.88642	-0.8823		4.0857	-0.90496
		25.804	-0.88091		0.88193	-0.88091		4.0858	-0.9049
		25.804	-0.88084		0.88157	-0.88071		4.0922	-0.9049
		25.804	-0.88076		0.87966	-0.8802		4.0917	-0.90378
		25.801	-0.87988		0.87953	-0.88017		4.0917	-0.90375
		25.798	-0.87877		0.87507	-0.87877		4.0918	-0.90353
		25.798	-0.8787		0.87471	-0.87857		4.0918	-0.90348
		25.798	-0.87862		0.8728	-0.87807		4.0913	-0.90236
		25.795	-0.87774		0.87268	-0.87803		4.0913	-0.90233
		25.792	-0.87663		0.86824	-0.87663		4.0915	-0.90211
		25.792	-0.87657		0.86789	-0.87644		4.0915	-0.90205
		25.792	-0.87649		0.86599	-0.87593		4.091	-0.90093
		25.789	-0.87561		0.86587	-0.87589		4.091	-0.9009
		25.786	-0.8745		0.86144	-0.8745		4.0911	-0.90069
		25.804	-0.8745		0.89839	-0.8745		4.0911	-0.90063
		25.804	-0.87443		0.89805	-0.8743		4.0906	-0.89951
		25.804	-0.87435		0.8962	-0.87377		4.0906	-0.89948
		25.801	-0.87344		0.89608	-0.87373		4.0908	-0.89926
		25.798	-0.87229		0.8917	-0.87229		4.0908	-0.8992
		25.798	-0.87222		0.89137	-0.87209		4.0964	-0.8992
		25.798	-0.87214		0.88953	-0.87156		4.0959	-0.89806
		25.794	-0.87123		0.88941	-0.87153		4.0959	-0.89803
		25.792	-0.87008		0.88505	-0.87008		4.096	-0.89781
		25.792	-0.87001		0.88472	-0.86988		4.096	-0.89775
		25.791	-0.86993		0.88289	-0.86936		4.0955	-0.8966
		25.788	-0.86902		0.88277	-0.86932		4.0955	-0.89657
		25.786	-0.86788		0.87843	-0.86788		4.0956	-0.89635
		25.785	-0.86781		0.87811	-0.86768		4.0956	-0.89629
		25.785	-0.86773		0.87628	-0.86715		4.0951	-0.89514
		25.782	-0.86682		0.87616	-0.86711		4.0951	-0.89511
		25.779	-0.86567		0.87184	-0.86567		4.0952	-0.89489
		25.796	-0.86567		0.91237	-0.86567		4.0952	-0.89483
		25.796	-0.8656		0.91207	-0.86546		4.0947	-0.89368
		25.796	-0.86551		0.91029	-0.86492		4.0947	-0.89365
		25.793	-0.86458		0.91017	-0.86488		4.0948	-0.89343
		25.79	-0.86339		0.9059	-0.86339		4.0948	-0.89337
		25.79	-0.86332		0.9056	-0.86319		4.0996	-0.89337
		25.789	-0.86324		0.90383	-0.86265		4.099	-0.8922
		25.786	-0.8623		0.90371	-0.8626		4.099	-0.89216
		25.783	-0.86112		0.89945	-0.86112		4.0991	-0.89194
		25.783	-0.86105		0.89916	-0.86091		4.0992	-0.89188
		25.783	-0.86096		0.89739	-0.86037		4.0986	-0.89071
		25.78	-0.86002		0.89728	-0.86033		4.0986	-0.89067
		25.777	-0.85884		0.89304	-0.85884		4.0987	-0.89045
		25.777	-0.85877		0.89275	-0.85863		4.0987	-0.89038
		25.776	-0.85868		0.89099	-0.85809		4.0981	-0.88921
		25.773	-0.85775		0.89088	-0.85805		4.0981	-0.88918
		25.77	-0.85656		0.88666	-0.85656		4.0982	-0.88895
		25.786	-0.85656		0.92984	-0.85656		4.0983	-0.88889
		25.786	-0.85649		0.92957	-0.85635		4.0977	-0.88772
		25.786	-0.8564		0.92786	-0.85579		4.0977	-0.88769
		25.782	-0.85544		0.92775	-0.85575		4.0978	-0.88746
		25.78	-0.85422		0.92357	-0.85422		4.0978	-0.8874
		25.779	-0.85414		0.92331	-0.854		4.1019	-0.8874
		25.779	-0.85406		0.92161	-0.85345		4.1013	-0.8862
		25.776	-0.85309		0.92149	-0.8534		4.1013	-0.88617
		25.773	-0.85187		0.91733	-0.85187		4.1014	-0.88593
		25.773	-0.8518		0.91708	-0.85166		4.1014	-0.88587
		25.772	-0.85171		0.91538	-0.8511		4.1008	-0.88467
		25.769	-0.85074		0.91527	-0.85106		4.1008	-0.88464
		25.766	-0.84952		0.91112	-0.84952		4.1009	-0.88441
		25.766	-0.84945		0.91087	-0.84931		4.1009	-0.88434
		25.766	-0.84936		0.90918	-0.84875		4.1003	-0.88314
		25.762	-0.8484		0.90907	-0.84871		4.1003	-0.88311
		25.76	-0.84718		0.90494	-0.84718		4.1004	-0.88288
		25.774	-0.84718		0.94985	-0.84718		4.1004	-0.88282
		25.774	-0.8471		0.94962	-0.84696		4.0998	-0.88162
		25.773	-0.84701		0.94799	-0.84638		4.0998	-0.88158
		25.77	-0.84602		0.94788	-0.84634		4.0999	-0.88135
		25.767	-0.84476		0.94379	-0.84476		4.0999	-0.88129
		25.767	-0.84468		0.94356	-0.84454		4.1034	-0.88129
		25.767	-0.84459		0.94193	-0.84397		4.1027	-0.88006
		25.763	-0.8436		0.94182	-0.84392		4.1027	-0.88003
		25.76	-0.84234		0.93775	-0.84234		4.1028	-0.87979
		25.76	-0.84227		0.93753	-0.84212		4.1028	-0.87973
		25.76	-0.84218		0.93591	-0.84155		4.1022	-0.8785
		25.756	-0.84118		0.9358	-0.84151		4.1022	-0.87847
		25.753	-0.83993		0.93174	-0.83993		4.1022	-0.87823
		25.753	-0.83985		0.93152	-0.83971		4.1023	-0.87816
		25.753	-0.83976		0.92991	-0.83913		4.1016	-0.87694
		25.749	-0.83877		0.9298	-0.83909		4.1016	-0.8769
		25.747	-0.83751		0.92576	-0.83751		4.1017	-0.87667
		25.76	-0.83751		0.9715	-0.83751		4.1017	-0.8766
		25.76	-0.83743		0.97131	-0.83728		4.1011	-0.87538
		25.759	-0.83734		0.96975	-0.83669		4.1011	-0.87534
		25.756	-0.83632		0.96964	-0.83665		4.1011	-0.87511
		25.753	-0.83502		0.96564	-0.83502		4.1012	-0.87504
		25.752	-0.83494		0.96545	-0.8348		4.104	-0.87504
		25.752	-0.83485		0.96389	-0.83421		4.1034	-0.87379
		25.749	-0.83383		0.96378	-0.83416		4.1034	-0.87375
		25.746	-0.83254		0.95979	-0.83254		4.1034	-0.87351
		25.745	-0.83246		0.95961	-0.83231		4.1034	-0.87344
		25.745	-0.83237		0.95806	-0.83172		4.1028	-0.87219
		25.742	-0.83134		0.95795	-0.83167		4.1028	-0.87216
		25.739	-0.83005		0.95398	-0.83005		4.1028	-0.87191
		25.738	-0.82997		0.9538	-0.82982		4.1028	-0.87185
		25.738	-0.82988		0.95226	-0.82923		4.1022	-0.8706
		25.735	-0.82886		0.95215	-0.82919		4.1022	-0.87056
		25.732	-0.82756		0.94819	-0.82756		4.1022	-0.87032
		25.744	-0.82756		0.99393	-0.82756		4.1022	-0.87025
		25.743	-0.82748		0.99378	-0.82733		4.1016	-0.869
		25.743	-0.82739		0.99228	-0.82672		4.1016	-0.86896
		25.739	-0.82634		0.99217	-0.82668		4.1016	-0.86872
		25.736	-0.825		0.98825	-0.825		4.1016	-0.86865
		25.736	-0.82492		0.98811	-0.82477		4.104	-0.86865
		25.736	-0.82483		0.98662	-0.82416		4.1033	-0.86738
		25.732	-0.82378		0.98651	-0.82412		4.1033	-0.86734
		25.729	-0.82245		0.98261	-0.82245		4.1033	-0.86709
		25.729	-0.82237		0.98246	-0.82221		4.1033	-0.86702
		25.729	-0.82227		0.98098	-0.82161		4.1026	-0.86574
		25.725	-0.82122		0.98088	-0.82156		4.1026	-0.86571
		25.722	-0.81989		0.97698	-0.81989		4.1027	-0.86546
		25.722	-0.81981		0.97684	-0.81966		4.1027	-0.86539
		25.721	-0.81972		0.97537	-0.81905		4.102	-0.86411
		25.718	-0.81866		0.97526	-0.81901		4.102	-0.86408
		25.715	-0.81733		0.97138	-0.81733		4.102	-0.86383
		25.726	-0.81733		1.0163	-0.81733		4.102	-0.86376
		25.725	-0.81725		1.0162	-0.81709		4.1013	-0.86248
		25.725	-0.81715		1.0148	-0.81647		4.1013	-0.86245
		25.721	-0.81607		1.0147	-0.81642		4.1013	-0.8622
		25.718	-0.81471		1.0109	-0.81471		4.1013	-0.86213
		25.718	-0.81462		1.0108	-0.81447		4.1033	-0.86213
		25.718	-0.81453		1.0093	-0.81384		4.1025	-0.86082
		25.714	-0.81345		1.0092	-0.8138		4.1025	-0.86079
		25.711	-0.81208		1.0054	-0.81208		4.1025	-0.86053
		25.711	-0.812		1.0053	-0.81184		4.1025	-0.86047
		25.71	-0.8119		1.0039	-0.81122		4.1018	-0.85916
		25.707	-0.81082		1.0038	-0.81117		4.1018	-0.85912
		25.704	-0.80945		0.99995	-0.80945		4.1018	-0.85887
		25.703	-0.80937		0.99986	-0.80921		4.1018	-0.8588
		25.703	-0.80927		0.99845	-0.80859		4.1011	-0.85749
		25.699	-0.80819		0.99835	-0.80854		4.1011	-0.85746
		25.696	-0.80683		0.99454	-0.80683		4.1011	-0.8572
		25.706	-0.80683		1.038	-0.80683		4.1011	-0.85713
		25.706	-0.80674		1.038	-0.80658		4.1004	-0.85583
		25.706	-0.80664		1.0366	-0.80594		4.1004	-0.85579
		25.702	-0.80553		1.0365	-0.80589		4.1004	-0.85554
		25.699	-0.80413		1.0327	-0.80413		4.1004	-0.85547
		25.698	-0.80404		1.0327	-0.80388		4.1019	-0.85547
		25.698	-0.80395		1.0313	-0.80324		4.1011	-0.85414
		25.694	-0.80284		1.0312	-0.80319		4.1011	-0.8541
		25.691	-0.80143		1.0275	-0.80143		4.1011	-0.85384
		25.691	-0.80135		1.0274	-0.80119		4.1011	-0.85377
		25.69	-0.80125		1.0261	-0.80055		4.1003	-0.85244
		25.687	-0.80014		1.026	-0.8005		4.1003	-0.8524
		25.683	-0.79874		1.0222	-0.79874		4.1003	-0.85214
		25.683	-0.79865		1.0221	-0.79849		4.1003	-0.85207
		25.683	-0.79855		1.0208	-0.79785		4.0996	-0.85074
		25.679	-0.79744		1.0207	-0.7978		4.0996	-0.8507
		25.676	-0.79604		1.017	-0.79604		4.0996	-0.85044
		25.685	-0.79604		1.0584	-0.79604		4.0996	-0.85037
		25.685	-0.79595		1.0584	-0.79579		4.0988	-0.84904
		25.685	-0.79585		1.0571	-0.79513		4.0988	-0.849
		25.681	-0.79471		1.057	-0.79508		4.0988	-0.84874
		25.678	-0.79327		1.0533	-0.79327		4.0988	-0.84867
		25.677	-0.79318		1.0533	-0.79302		4.0999	-0.84867
		25.677	-0.79308		1.052	-0.79236		4.0991	-0.84731
		25.673	-0.79194		1.0519	-0.79231		4.0991	-0.84727
		25.67	-0.7905		1.0482	-0.7905		4.0991	-0.84701
		25.669	-0.79042		1.0482	-0.79025		4.0991	-0.84693
		25.669	-0.79032		1.0469	-0.7896		4.0983	-0.84557
		25.665	-0.78918		1.0468	-0.78955		4.0983	-0.84553
		25.662	-0.78774		1.0431	-0.78774		4.0983	-0.84527
		25.662	-0.78765		1.0431	-0.78749		4.0983	-0.8452
		25.661	-0.78755		1.0418	-0.78683		4.0975	-0.84384
		25.657	-0.78641		1.0417	-0.78678		4.0975	-0.8438
		25.654	-0.78497		1.038	-0.78497		4.0975	-0.84354
		25.663	-0.78497		1.0769	-0.78497		4.0975	-0.84347
		25.663	-0.78488		1.077	-0.78471		4.0967	-0.8421
		25.662	-0.78478		1.0757	-0.78404		4.0967	-0.84206
		25.658	-0.78361		1.0756	-0.78399		4.0967	-0.8418
		25.655	-0.78213		1.072	-0.78213		4.0967	-0.84173
		25.655	-0.78204		1.072	-0.78187		4.0975	-0.84173
		25.654	-0.78194		1.0708	-0.7812		4.0966	-0.84034
		25.65	-0.78077		1.0707	-0.78115		4.0966	-0.8403
		25.647	-0.7793		1.067	-0.7793		4.0966	-0.84003
		25.647	-0.77921		1.067	-0.77904		4.0966	-0.83996
		25.646	-0.7791		1.0658	-0.77836		4.0957	-0.83857
		25.642	-0.77794		1.0657	-0.77831		4.0957	-0.83853
		25.639	-0.77646		1.0621	-0.77646		4.0957	-0.83827
		25.639	-0.77637		1.0621	-0.7762		4.0957	-0.83819
		25.639	-0.77627		1.0609	-0.77553		4.0949	-0.8368
		25.635	-0.7751		1.0608	-0.77548		4.0949	-0.83676
		25.631	-0.77362		1.0572	-0.77362		4.0948	-0.8365
		25.64	-0.77362		1.0932	-0.77362		4.0948	-0.83642
		25.639	-0.77353		1.0932	-0.77336		4.094	-0.83504
		25.639	-0.77342		1.0921	-0.77267		4.094	-0.835
		25.635	-0.77223		1.092	-0.77261		4.094	-0.83473
		25.632	-0.77071		1.0883	-0.77071		4.094	-0.83465
		25.631	-0.77062		1.0884	-0.77045		4.0945	-0.83465
		25.631	-0.77052		1.0872	-0.76976		4.0936	-0.83324
		25.627	-0.76932		1.0871	-0.76971		4.0936	-0.8332
		25.624	-0.76781		1.0835	-0.76781		4.0936	-0.83293
		25.623	-0.76772		1.0836	-0.76754		4.0936	-0.83285
		25.623	-0.76761		1.0824	-0.76685		4.0927	-0.83144
		25.619	-0.76641		1.0823	-0.7668		4.0927	-0.83139
		25.616	-0.7649		1.0788	-0.7649		4.0927	-0.83112
		25.615	-0.76481		1.0788	-0.76464		4.0926	-0.83105
		25.615	-0.7647		1.0777	-0.76395		4.0918	-0.82963
		25.611	-0.76351		1.0776	-0.76389		4.0917	-0.82959
		25.607	-0.76199		1.074	-0.76199		4.0917	-0.82932
		25.616	-0.76199		1.1067	-0.76199		4.0917	-0.82924
		25.615	-0.7619		1.1068	-0.76172		4.0908	-0.82783
		25.615	-0.76179		1.1057	-0.76101		4.0908	-0.82779
		25.611	-0.76057		1.1056	-0.76096		4.0908	-0.82751
		25.607	-0.75902		1.102	-0.75902		4.0908	-0.82744
		25.607	-0.75892		1.1021	-0.75874		4.0911	-0.82744
		25.607	-0.75881		1.101	-0.75804		4.0902	-0.826
		25.602	-0.75759		1.1009	-0.75798		4.0902	-0.82596
		25.599	-0.75604		1.0974	-0.75604		4.0901	-0.82568
		25.599	-0.75595		1.0975	-0.75577		4.0901	-0.8256
		25.598	-0.75584		1.0964	-0.75506		4.0892	-0.82416
		25.594	-0.75461		1.0963	-0.75501		4.0892	-0.82412
		25.591	-0.75306		1.0927	-0.75306		4.0891	-0.82384
		25.59	-0.75297		1.0928	-0.75279		4.0891	-0.82376
		25.59	-0.75286		1.0917	-0.75208		4.0882	-0.82232
		25.586	-0.75163		1.0916	-0.75203		4.0882	-0.82228
		25.583	-0.75008		1.0881	-0.75008		4.0881	-0.822
		25.591	-0.75008		1.117	-0.75008		4.0881	-0.82193
		25.59	-0.74999		1.1171	-0.74981		4.0872	-0.82048
		25.59	-0.74988		1.1161	-0.74911		4.0872	-0.82044
		25.585	-0.74866		1.116	-0.74905		4.0872	-0.82016
		25.582	-0.74711		1.1125	-0.74711		4.0872	-0.82009
		25.582	-0.74701		1.1127	-0.74684		4.0873	-0.82009
		25.582	-0.7469		1.1116	-0.74613		4.0863	-0.81862
		25.577	-0.74568		1.1115	-0.74608		4.0863	-0.81858
		25.574	-0.74413		1.1081	-0.74413		4.0863	-0.81829
		25.574	-0.74404		1.1082	-0.74386		4.0862	-0.81822
		25.573	-0.74393		1.1072	-0.74315		4.0853	-0.81675
		25.569	-0.7427		1.1071	-0.7431		4.0853	-0.8167
		25.566	-0.74115		1.1037	-0.74115		4.0852	-0.81642
		25.565	-0.74106		1.1038	-0.74088		4.0852	-0.81634
		25.565	-0.74095		1.1028	-0.74017		4.0842	-0.81487
		25.561	-0.73972		1.1027	-0.74012		4.0842	-0.81483
		25.558	-0.73818		1.0993	-0.73818		4.0842	-0.81455
		25.565	-0.73818		1.1237	-0.73818		4.0842	-0.81447
		25.565	-0.73808		1.1239	-0.73791		4.0832	-0.813
		25.565	-0.73798		1.1229	-0.73722		4.0832	-0.81296
		25.56	-0.73678		1.1229	-0.73717		4.0831	-0.81267
		25.557	-0.73527		1.1196	-0.73527		4.0831	-0.8126
		25.557	-0.73518		1.1197	-0.735		4.0831	-0.8126
		25.557	-0.73507		1.1188	-0.73431		4.0821	-0.8111
		25.552	-0.73387		1.1187	-0.73426		4.0821	-0.81106
		25.549	-0.73236		1.1154	-0.73236		4.082	-0.81077
		25.549	-0.73227		1.1156	-0.7321		4.082	-0.81069
		25.549	-0.73216		1.1147	-0.73141		4.081	-0.80919
		25.544	-0.73097		1.1146	-0.73135		4.081	-0.80915
		25.541	-0.72945		1.1113	-0.72945		4.0809	-0.80886
		25.541	-0.72936		1.1115	-0.72919		4.0809	-0.80878
		25.541	-0.72926		1.1105	-0.7285		4.0799	-0.80729
		25.536	-0.72806		1.1104	-0.72845		4.0799	-0.80724
		25.533	-0.72655		1.1072	-0.72655		4.0798	-0.80695
		25.541	-0.72655		1.1273	-0.72655		4.0798	-0.80688
		25.54	-0.72646		1.1275	-0.72629		4.0788	-0.80538
		25.54	-0.72635		1.1266	-0.72561		4.0788	-0.80534
		25.536	-0.72519		1.1265	-0.72556		4.0787	-0.80505
		25.533	-0.72371		1.1234	-0.72371		4.0785	-0.80497
		25.533	-0.72362		1.1236	-0.72345		4.0787	-0.80497
		25.532	-0.72352		1.1227	-0.72278		4.0775	-0.80345
		25.528	-0.72235		1.1226	-0.72273		4.0775	-0.8034
		25.525	-0.72087		1.1195	-0.72087		4.0774	-0.80311
		25.525	-0.72078		1.1197	-0.72061		4.0774	-0.80303
		25.525	-0.72068		1.1188	-0.71994		4.0763	-0.8015
		25.52	-0.71951		1.1187	-0.71989		4.0763	-0.80146
		25.518	-0.71804		1.1156	-0.71804		4.0762	-0.80117
		25.517	-0.71795		1.1158	-0.71778		4.0762	-0.80109
		25.517	-0.71784		1.115	-0.7171		4.0752	-0.79956
		25.513	-0.71668		1.1149	-0.71705		4.0752	-0.79952
		25.51	-0.7152		1.1118	-0.7152		4.0751	-0.79922
		25.517	-0.7152		1.1279	-0.7152		4.0751	-0.79914
		25.516	-0.71511		1.1281	-0.71495		4.074	-0.79762
		25.516	-0.71501		1.1273	-0.71429		4.074	-0.79758
		25.512	-0.71387		1.1272	-0.71424		4.0739	-0.79728
		25.509	-0.71243		1.1242	-0.71243		4.0737	-0.7972
		25.509	-0.71235		1.1244	-0.71218		4.0739	-0.7972
		25.509	-0.71224		1.1236	-0.71152		4.0726	-0.79565
		25.505	-0.7111		1.1235	-0.71147		4.0726	-0.79561
		25.502	-0.70966		1.1205	-0.70966		4.0725	-0.79531
		25.501	-0.70958		1.1207	-0.70941		4.0724	-0.79523
		25.501	-0.70948		1.12	-0.70876		4.0714	-0.79368
		25.497	-0.70834		1.1199	-0.70871		4.0713	-0.79363
		25.494	-0.7069		1.1169	-0.7069		4.0713	-0.79333
		25.494	-0.70681		1.1171	-0.70665		4.0712	-0.79325
		25.494	-0.70671		1.1163	-0.70599		4.0702	-0.7917
		25.49	-0.70557		1.1162	-0.70594		4.0701	-0.79165
		25.487	-0.70413		1.1132	-0.70413		4.07	-0.79136
		25.494	-0.70413		1.1257	-0.70413		4.07	-0.79127
		25.493	-0.70405		1.1259	-0.70388		4.0689	-0.78972
		25.493	-0.70395		1.1252	-0.70324		4.0689	-0.78968
		25.489	-0.70284		1.1251	-0.7032		4.0688	-0.78938
		25.486	-0.70143		1.1222	-0.70143		4.0685	-0.7893
		25.486	-0.70135		1.1224	-0.70119		4.0688	-0.7893
		25.486	-0.70125		1.1217	-0.70055		4.0674	-0.78772
		25.482	-0.70014		1.1217	-0.7005		4.0673	-0.78767
		25.479	-0.69874		1.1188	-0.69874		4.0672	-0.78737
		25.479	-0.69865		1.119	-0.69849		4.0672	-0.78729
		25.478	-0.69855		1.1183	-0.69785		4.0661	-0.78571
		25.475	-0.69744		1.1182	-0.6978		4.0661	-0.78566
		25.472	-0.69604		1.1153	-0.69604		4.066	-0.78536
		25.471	-0.69596		1.1155	-0.69579		4.0659	-0.78528
		25.471	-0.69586		1.1148	-0.69515		4.0648	-0.7837
		25.467	-0.69475		1.1148	-0.69511		4.0648	-0.78365
		25.464	-0.69334		1.1119	-0.69334		4.0647	-0.78335
		25.471	-0.69334		1.121	-0.69334		4.0647	-0.78327
		25.471	-0.69326		1.1212	-0.6931		4.0636	-0.78169
		25.471	-0.69316		1.1206	-0.69248		4.0635	-0.78164
		25.467	-0.69208		1.1205	-0.69243		4.0634	-0.78134
		25.464	-0.69072		1.1177	-0.69072		4.063	-0.78125
		25.464	-0.69063		1.1179	-0.69048		4.0634	-0.78125
		25.463	-0.69054		1.1173	-0.68985		4.0619	-0.77965
		25.46	-0.68946		1.1172	-0.68981		4.0618	-0.7796
		25.457	-0.68809		1.1144	-0.68809		4.0617	-0.77929
		25.457	-0.68801		1.1147	-0.68785		4.0617	-0.77921
		25.456	-0.68791		1.114	-0.68723		4.0605	-0.7776
		25.453	-0.68683		1.1139	-0.68718		4.0605	-0.77756
		25.45	-0.68546		1.1112	-0.68546		4.0604	-0.77725
		25.45	-0.68538		1.1114	-0.68522		4.0604	-0.77716
		25.449	-0.68528		1.1107	-0.6846		4.0592	-0.77556
		25.446	-0.6842		1.1107	-0.68455		4.0592	-0.77551
		25.443	-0.68283		1.1079	-0.68283		4.0591	-0.7752
		25.449	-0.68283		1.1139	-0.68283		4.0591	-0.77512
		25.449	-0.68275		1.1142	-0.6826		4.0579	-0.77351
		25.449	-0.68266		1.1136	-0.68199		4.0579	-0.77347
		25.445	-0.68161		1.1135	-0.68195		4.0578	-0.77316
		25.443	-0.68028		1.1108	-0.68028		4.0573	-0.77307
		25.442	-0.6802		1.111	-0.68004		4.0577	-0.77307
		25.442	-0.6801		1.1104	-0.67944		4.0561	-0.77144
		25.438	-0.67905		1.1104	-0.67939		4.0561	-0.77139
		25.436	-0.67772		1.1077	-0.67772		4.0559	-0.77108
		25.435	-0.67764		1.1079	-0.67749		4.0559	-0.77099
		25.435	-0.67755		1.1073	-0.67688		4.0547	-0.76936
		25.431	-0.67649		1.1072	-0.67684		4.0547	-0.76932
		25.429	-0.67516		1.1046	-0.67516		4.0546	-0.769
		25.428	-0.67508		1.1048	-0.67493		4.0545	-0.76891
		25.428	-0.67499		1.1042	-0.67432		4.0533	-0.76728
		25.425	-0.67394		1.1041	-0.67428		4.0533	-0.76724
		25.422	-0.67261		1.1015	-0.67261		4.0532	-0.76692
		25.428	-0.67261		1.1047	-0.67261		4.0532	-0.76683
		25.428	-0.67253		1.1049	-0.67238		4.052	-0.7652
		25.428	-0.67244		1.1044	-0.67179		4.0519	-0.76516
		25.424	-0.67141		1.1043	-0.67175		4.0518	-0.76484
		25.422	-0.67012		1.1017	-0.67012		4.0513	-0.76475
		25.421	-0.67004		1.1019	-0.66989		4.0518	-0.76475
		25.421	-0.66995		1.1014	-0.6693		4.0501	-0.7631
		25.418	-0.66893		1.1013	-0.66926		4.05	-0.76305
		25.415	-0.66763		1.0987	-0.66763		4.0499	-0.76273
		25.415	-0.66756		1.0989	-0.66741		4.0499	-0.76264
		25.414	-0.66746		1.0984	-0.66682		4.0487	-0.76098
		25.411	-0.66644		1.0983	-0.66677		4.0486	-0.76093
		25.408	-0.66515		1.0957	-0.66515		4.0485	-0.76061
		25.408	-0.66507		1.096	-0.66492		4.0485	-0.76053
		25.408	-0.66498		1.0954	-0.66433		4.0472	-0.75887
		25.404	-0.66395		1.0953	-0.66429		4.0472	-0.75882
		25.402	-0.66266		1.0927	-0.66266		4.0471	-0.7585
		25.408	-0.66266		1.0933	-0.66266		4.047	-0.75841
		25.408	-0.66258		1.0936	-0.66244		4.0458	-0.75675
		25.407	-0.6625		1.093	-0.66187		4.0458	-0.75671
		25.404	-0.6615		1.093	-0.66182		4.0456	-0.75639
		25.402	-0.66024		1.0904	-0.66024		4.0451	-0.7563
		25.401	-0.66017		1.0907	-0.66002		4.0456	-0.7563
		25.401	-0.66008		1.0902	-0.65945		4.0438	-0.75461
		25.398	-0.65908		1.0901	-0.65941		4.0438	-0.75456
		25.395	-0.65783		1.0876	-0.65783		4.0437	-0.75424
		25.395	-0.65775		1.0878	-0.65761		4.0436	-0.75415
		25.394	-0.65766		1.0873	-0.65703		4.0423	-0.75246
		25.391	-0.65667		1.0872	-0.65699		4.0423	-0.75241
		25.389	-0.65541		1.0847	-0.65541		4.0422	-0.75209
		25.388	-0.65533		1.085	-0.65519		4.0421	-0.752
		25.388	-0.65525		1.0844	-0.65462		4.0409	-0.75031
		25.385	-0.65425		1.0844	-0.65457		4.0408	-0.75027
		25.382	-0.65299		1.08	-0.65299		4.0407	-0.74994
		25.388	-0.65299		1.0819	-0.65299		4.0407	-0.74985
		25.388	-0.65292		1.0802	-0.65278		4.0394	-0.74817
		25.388	-0.65283		1.0797	-0.65222		4.0394	-0.74812
		25.384	-0.65187		1.0796	-0.65218		4.0392	-0.74779
		25.382	-0.65065		1.0772	-0.65065		4.0387	-0.7477
		25.382	-0.65057		1.0774	-0.65043		4.0392	-0.7477
		25.381	-0.65049		1.077	-0.64987		4.0374	-0.74599
		25.378	-0.64952		1.0769	-0.64983		4.0373	-0.74594
		25.376	-0.6483		1.0744	-0.6483		4.0372	-0.74561
		25.375	-0.64823		1.0747	-0.64809		4.0371	-0.74552
		25.375	-0.64814		1.0742	-0.64753		4.0358	-0.74381
		25.372	-0.64717		1.0741	-0.64749		4.0358	-0.74376
		25.37	-0.64595		1.0717	-0.64595		4.0356	-0.74343
		25.369	-0.64588		1.0719	-0.64574		4.0356	-0.74334
		25.369	-0.64579		1.0715	-0.64518		4.0343	-0.74162
		25.366	-0.64483		1.0714	-0.64514		4.0343	-0.74157
		25.363	-0.64361		1.0647	-0.64361		4.0341	-0.74124
		25.369	-0.64361		1.069	-0.64361		4.0341	-0.74115
		25.369	-0.64353		1.0649	-0.6434		4.0328	-0.73944
		25.369	-0.64345		1.0645	-0.64286		4.0327	-0.73939
		25.365	-0.64251		1.0644	-0.64282		4.0326	-0.73906
		25.363	-0.64133		1.062	-0.64133		4.032	-0.73897
		25.363	-0.64126		1.0623	-0.64112		4.0325	-0.73897
		25.363	-0.64117		1.0618	-0.64058		4.0307	-0.73723
		25.359	-0.64024		1.0618	-0.64054		4.0306	-0.73718
		25.357	-0.63905		1.0594	-0.63905		4.0305	-0.73684
		25.357	-0.63898		1.0596	-0.63885		4.0304	-0.73675
		25.356	-0.6389		1.0592	-0.6383		4.0291	-0.73501
		25.353	-0.63796		1.0591	-0.63826		4.0291	-0.73496
		25.351	-0.63678		1.0567	-0.63678		4.0289	-0.73463
		25.351	-0.6367		1.057	-0.63657		4.0289	-0.73453
		25.35	-0.63662		1.0565	-0.63603		4.0275	-0.73279
		25.347	-0.63568		1.0565	-0.63599		4.0275	-0.73274
		25.345	-0.6345		1.0476	-0.6345		4.0273	-0.73241
		25.351	-0.6345		1.0541	-0.6345		4.0273	-0.73232
		25.35	-0.63443		1.0478	-0.6343		4.0259	-0.73058
		25.35	-0.63435		1.0474	-0.63377		4.0259	-0.73053
		25.347	-0.63344		1.0473	-0.63373		4.0257	-0.73019
		25.345	-0.63229		1.045	-0.63229		4.0252	-0.7301
		25.344	-0.63222		1.0452	-0.63209		4.0257	-0.7301
		25.344	-0.63214		1.0448	-0.63157		4.0238	-0.72833
		25.341	-0.63123		1.0448	-0.63153		4.0238	-0.72828
		25.339	-0.63009		1.0425	-0.63009		4.0236	-0.72794
		25.339	-0.63002		1.0427	-0.62988		4.0235	-0.72785
		25.338	-0.62994		1.0423	-0.62936		4.0222	-0.72608
		25.335	-0.62903		1.0422	-0.62932		4.0221	-0.72603
		25.333	-0.62788		1.0399	-0.62788		4.0219	-0.72569
		25.333	-0.62781		1.0401	-0.62768		4.0219	-0.72559
		25.333	-0.62773		1.0397	-0.62715		4.0205	-0.72383
		25.33	-0.62682		1.0396	-0.62711		4.0205	-0.72378
		25.327	-0.62567		1.0287	-0.62567		4.0203	-0.72343
		25.333	-0.62567		1.0373	-0.62567		4.0203	-0.72334
		25.332	-0.62561		1.0289	-0.62548		4.0189	-0.72157
		25.332	-0.62553		1.0285	-0.62497		4.0188	-0.72152
		25.329	-0.62465		1.0284	-0.62493		4.0187	-0.72118
		25.327	-0.62354		1.0262	-0.62354		4.0181	-0.72109
		25.327	-0.62347		1.0264	-0.62334		4.0186	-0.72109
		25.326	-0.62339		1.026	-0.62283		4.0167	-0.7193
		25.324	-0.62251		1.026	-0.6228		4.0167	-0.71924
		25.321	-0.6214		1.0237	-0.6214		4.0165	-0.7189
		25.321	-0.62133		1.0239	-0.6212		4.0165	-0.7188
		25.321	-0.62125		1.0235	-0.6207		4.015	-0.71701
		25.318	-0.62037		1.0235	-0.62066		4.015	-0.71696
		25.316	-0.61926		1.0212	-0.61926		4.0148	-0.71661
		25.315	-0.6192		1.0215	-0.61907		4.0148	-0.71652
		25.315	-0.61912		1.0211	-0.61856		4.0133	-0.71472
		25.312	-0.61824		1.021	-0.61852		4.0133	-0.71467
		25.31	-0.61713		1.008	-0.61713		4.0131	-0.71432
		25.315	-0.61713		1.0188	-0.61713		4.0131	-0.71423
		25.315	-0.61706		1.0082	-0.61694		4.0116	-0.71243
		25.315	-0.61699		1.0079	-0.61645		4.0116	-0.71238
		25.312	-0.61614		1.0078	-0.61641		4.0114	-0.71204
		25.31	-0.61506		1.0056	-0.61506		4.0109	-0.71194
		25.309	-0.615		1.0058	-0.61487		4.0114	-0.71194
		25.309	-0.61492		1.0055	-0.61438		4.0095	-0.71012
		25.306	-0.61407		1.0054	-0.61434		4.0094	-0.71007
		25.304	-0.61299		1.0032	-0.61299		4.0092	-0.70972
		25.304	-0.61293		1.0035	-0.6128		4.0092	-0.70962
		25.304	-0.61285		1.0031	-0.61231		4.0077	-0.7078
		25.301	-0.612		1.003	-0.61228		4.0077	-0.70775
		25.299	-0.61093		1.0008	-0.61093		4.0075	-0.7074
		25.299	-0.61086		1.0011	-0.61074		4.0074	-0.7073
		25.298	-0.61079		1.0007	-0.61025		4.006	-0.70548
		25.296	-0.60994		1.0006	-0.61021		4.0059	-0.70543
		25.294	-0.60886		0.9857	-0.60886		4.0057	-0.70507
		25.298	-0.60886		0.99846	-0.60886		4.0057	-0.70498
		25.298	-0.6088		0.98591	-0.60868		4.0042	-0.70316
		25.298	-0.60872		0.98556	-0.6082		4.0042	-0.7031
		25.295	-0.6079		0.9855	-0.60817		4.004	-0.70275
		25.293	-0.60686		0.98338	-0.60686		4.0035	-0.70266
		25.293	-0.6068		0.98359	-0.60668		4.0039	-0.70266
		25.292	-0.60673		0.98324	-0.60621		4.002	-0.70081
		25.29	-0.60591		0.98318	-0.60617		4.002	-0.70075
		25.288	-0.60487		0.98106	-0.60487		4.0018	-0.7004
		25.287	-0.6048		0.98127	-0.60469		4.0017	-0.7003
		25.287	-0.60473		0.98092	-0.60421		4.0002	-0.69845
		25.285	-0.60391		0.98087	-0.60418		4.0002	-0.6984
		25.283	-0.60287		0.97875	-0.60287		4	-0.69804
		25.282	-0.60281		0.97896	-0.60269		3.9999	-0.69794
		25.282	-0.60274		0.97861	-0.60221		3.9984	-0.6961
		25.279	-0.60191		0.97856	-0.60218		3.9984	-0.69604
		25.277	-0.60087		0.96176	-0.60087		3.9982	-0.69569
		25.282	-0.60087		0.97644	-0.60087		3.9981	-0.69559
		25.281	-0.60081		0.96196	-0.6007		3.9966	-0.69374
		25.281	-0.60074		0.96163	-0.60024		3.9966	-0.69369
		25.279	-0.59995		0.96158	-0.60021		3.9964	-0.69333
		25.277	-0.59895		0.95951	-0.59895		3.9959	-0.69323
		25.276	-0.59889		0.95971	-0.59877		3.9963	-0.69323
		25.276	-0.59882		0.95939	-0.59831		3.9944	-0.69136
		25.273	-0.59802		0.95933	-0.59828		3.9943	-0.6913
		25.272	-0.59702		0.95727	-0.59702		3.9941	-0.69094
		25.271	-0.59696		0.95747	-0.59685		3.9941	-0.69084
		25.271	-0.59689		0.95715	-0.59639		3.9925	-0.68897
		25.268	-0.5961		0.95709	-0.59635		3.9925	-0.68891
		25.267	-0.5951		0.95503	-0.5951		3.9923	-0.68855
		25.266	-0.59503		0.95523	-0.59492		3.9922	-0.68845
		25.266	-0.59496		0.95491	-0.59446		3.9907	-0.68658
		25.263	-0.59417		0.95485	-0.59443		3.9907	-0.68652
		25.262	-0.59317		0.93629	-0.59317		3.9904	-0.68616
		25.265	-0.59317		0.9528	-0.59317		3.9904	-0.68606
		25.265	-0.59311		0.93648	-0.593		3.9889	-0.68419
		25.265	-0.59304		0.93617	-0.59256		3.9888	-0.68413
		25.262	-0.59228		0.93611	-0.59253		3.9886	-0.68377
		25.261	-0.59131		0.93411	-0.59131		3.9882	-0.68367
		25.26	-0.59125		0.9343	-0.59114		3.9886	-0.68367
		25.26	-0.59119		0.934	-0.5907		3.9866	-0.68177
		25.258	-0.59042		0.93394	-0.59067		3.9866	-0.68171
		25.256	-0.58946		0.93195	-0.58946		3.9864	-0.68135
		25.256	-0.5894		0.93213	-0.58929		3.9863	-0.68125
		25.255	-0.58933		0.93183	-0.58885		3.9847	-0.67934
		25.253	-0.58857		0.93177	-0.58881		3.9847	-0.67929
		25.251	-0.5876		0.92978	-0.5876		3.9845	-0.67892
		25.251	-0.58754		0.92997	-0.58743		3.9844	-0.67882
		25.25	-0.58747		0.92967	-0.58699		3.9828	-0.67692
		25.248	-0.58671		0.92961	-0.58696		3.9828	-0.67686
		25.246	-0.58574		0.90938	-0.58574		3.9826	-0.6765
		25.249	-0.58574		0.92762	-0.58574		3.9825	-0.6764
		25.249	-0.58569		0.90956	-0.58558		3.9809	-0.67449
		25.249	-0.58562		0.90927	-0.58516		3.9809	-0.67444
		25.247	-0.58489		0.90922	-0.58512		3.9807	-0.67407
		25.245	-0.58396		0.90728	-0.58396		3.9803	-0.67397
		25.245	-0.5839		0.90746	-0.58379		3.9806	-0.67397
		25.244	-0.58384		0.90718	-0.58337		3.9787	-0.67204
		25.242	-0.5831		0.90712	-0.58334		3.9786	-0.67199
		25.24	-0.58217		0.90519	-0.58217		3.9784	-0.67161
		25.24	-0.58211		0.90536	-0.58201		3.9784	-0.67151
		25.24	-0.58205		0.90508	-0.58158		3.9767	-0.66958
		25.237	-0.58131		0.90503	-0.58155		3.9767	-0.66953
		25.236	-0.58038		0.9031	-0.58038		3.9765	-0.66915
		25.235	-0.58033		0.90327	-0.58022		3.9764	-0.66905
		25.235	-0.58026		0.90299	-0.5798		3.9748	-0.66712
		25.233	-0.57953		0.90294	-0.57977		3.9747	-0.66707
		25.231	-0.5786		0.88118	-0.5786		3.9745	-0.6667
		25.234	-0.5786		0.90101	-0.5786		3.9745	-0.66659
		25.234	-0.57854		0.88134	-0.57844		3.9728	-0.66466
		25.233	-0.57848		0.88108	-0.57803		3.9728	-0.66461
		25.231	-0.57777		0.88103	-0.578		3.9726	-0.66424
		25.229	-0.57688		0.87916	-0.57688		3.9723	-0.66413
		25.229	-0.57683		0.87932	-0.57673		3.9725	-0.66413
		25.229	-0.57677		0.87906	-0.57632		3.9706	-0.66218
		25.227	-0.57606		0.87901	-0.57629		3.9706	-0.66212
		25.225	-0.57517		0.87714	-0.57517		3.9704	-0.66174
		25.225	-0.57511		0.8773	-0.57501		3.9703	-0.66164
		25.224	-0.57505		0.87704	-0.5746		3.9686	-0.65968
		25.222	-0.57434		0.87699	-0.57457		3.9686	-0.65963
		25.22	-0.57345		0.87512	-0.57345		3.9683	-0.65925
		25.22	-0.5734		0.87528	-0.57329		3.9683	-0.65915
		25.22	-0.57333		0.87503	-0.57289		3.9666	-0.65719
		25.218	-0.57263		0.87498	-0.57285		3.9666	-0.65713
		25.216	-0.57173		0.85184	-0.57173		3.9663	-0.65676
		25.218	-0.57173		0.87311	-0.57173		3.9663	-0.65665
		25.218	-0.57168		0.85198	-0.57158		3.9646	-0.6547
		25.218	-0.57162		0.85174	-0.57119		3.9646	-0.65464
		25.216	-0.57094		0.85169	-0.57116		3.9643	-0.65426
		25.214	-0.57009		0.84989	-0.57009		3.9641	-0.65416
		25.214	-0.57004		0.85004	-0.56994		3.9643	-0.65416
		25.213	-0.56997		0.8498	-0.56955		3.9624	-0.65217
		25.211	-0.5693		0.84975	-0.56952		3.9624	-0.65212
		25.21	-0.56844		0.84796	-0.56844		3.9622	-0.65173
		25.209	-0.56839		0.8481	-0.56829		3.9621	-0.65163
		25.209	-0.56833		0.84787	-0.5679		3.9604	-0.64965
		25.207	-0.56765		0.84782	-0.56787		3.9603	-0.64959
		25.205	-0.56679		0.84602	-0.56679		3.9601	-0.64921
		25.205	-0.56674		0.84617	-0.56664		3.96	-0.6491
		25.205	-0.56668		0.84593	-0.56625		3.9583	-0.64712
		25.203	-0.566		0.84588	-0.56622		3.9583	-0.64706
		25.201	-0.56515		0.82155	-0.56515		3.958	-0.64668
		25.203	-0.56515		0.84409	-0.56515		3.958	-0.64657
		25.202	-0.5651		0.82168	-0.565		3.9563	-0.64459
		25.202	-0.56504		0.82147	-0.56463		3.9562	-0.64453
		25.2	-0.56439		0.82142	-0.5646		3.956	-0.64415
		25.199	-0.56357		0.8197	-0.56357		3.9559	-0.64404
		25.198	-0.56352		0.81983	-0.56343		3.9559	-0.64404
		25.198	-0.56346		0.81962	-0.56305		3.9542	-0.64203
		25.196	-0.56282		0.81957	-0.56303		3.9541	-0.64198
		25.194	-0.562		0.81784	-0.562		3.9539	-0.64159
		25.194	-0.56195		0.81797	-0.56185		3.9538	-0.64148
		25.194	-0.56189		0.81776	-0.56148		3.952	-0.63947
		25.192	-0.56124		0.81772	-0.56145		3.952	-0.63941
		25.19	-0.56042		0.81599	-0.56042		3.9518	-0.63902
		25.19	-0.56037		0.81612	-0.56028		3.9517	-0.63892
		25.19	-0.56031		0.81592	-0.5599		3.9499	-0.63691
		25.188	-0.55966		0.81587	-0.55987		3.9499	-0.63685
		25.186	-0.55884		0.79057	-0.55884		3.9496	-0.63646
		25.187	-0.55884		0.81415	-0.55884		3.9496	-0.63636
		25.187	-0.5588		0.79069	-0.55871		3.9478	-0.63434
		25.187	-0.55874		0.7905	-0.55835		3.9478	-0.63429
		25.185	-0.55812		0.79046	-0.55832		3.9475	-0.6339
		25.183	-0.55734		0.78881	-0.55734		3.9475	-0.63379
		25.183	-0.55729		0.78892	-0.5572		3.9476	-0.63379
		25.183	-0.55723		0.78874	-0.55684		3.9458	-0.63175
		25.181	-0.55661		0.78869	-0.55682		3.9457	-0.6317
		25.179	-0.55583		0.78705	-0.55583		3.9455	-0.6313
		25.179	-0.55578		0.78716	-0.55569		3.9454	-0.6312
		25.179	-0.55573		0.78698	-0.55534		3.9436	-0.62916
		25.177	-0.55511		0.78693	-0.55531		3.9436	-0.6291
		25.175	-0.55433		0.78529	-0.55433		3.9433	-0.6287
		25.175	-0.55428		0.7854	-0.55419		3.9433	-0.6286
		25.175	-0.55422		0.78522	-0.55383		3.9415	-0.62656
		25.173	-0.5536		0.78517	-0.5538		3.9414	-0.6265
		25.171	-0.55282		0.75918	-0.55282		3.9412	-0.62611
		25.171	-0.55282		0.78353	-0.55282		3.9411	-0.626
		25.171	-0.55277		0.75928	-0.55269		3.9393	-0.62396
		25.171	-0.55272		0.75912	-0.55235		3.9393	-0.6239
		25.169	-0.55213		0.75907	-0.55232		3.939	-0.62351
		25.168	-0.55138		0.75751	-0.55138		3.9389	-0.6234
		25.167	-0.55134		0.75761	-0.55125		3.9392	-0.6234
		25.167	-0.55129		0.75745	-0.55091		3.9374	-0.62134
		25.165	-0.55069		0.75741	-0.55089		3.9373	-0.62128
		25.164	-0.54995		0.75584	-0.54995		3.9371	-0.62088
		25.164	-0.5499		0.75595	-0.54982		3.937	-0.62077
		25.164	-0.54985		0.75579	-0.54947		3.9352	-0.61871
		25.162	-0.54926		0.75574	-0.54945		3.9351	-0.61865
		25.16	-0.54851		0.75419	-0.54851		3.9348	-0.61825
		25.16	-0.54847		0.75429	-0.54838		3.9348	-0.61814
		25.16	-0.54841		0.75413	-0.54804		3.933	-0.61607
		25.158	-0.54782		0.75409	-0.54801		3.9329	-0.61601
		25.155	-0.54707		0.72769	-0.54707		3.9326	-0.61562
		25.156	-0.54707		0.75253	-0.54707		3.9326	-0.61551
		25.155	-0.54703		0.72777	-0.54695		3.9308	-0.61344
		25.155	-0.54698		0.72764	-0.54663		3.9307	-0.61338
		25.153	-0.54642		0.7276	-0.5466		3.9304	-0.61298
		25.152	-0.54571		0.72613	-0.54571		3.9304	-0.61287
		25.152	-0.54567		0.72621	-0.54558		3.9308	-0.61287
		25.152	-0.54562		0.72608	-0.54526		3.929	-0.61078
		25.15	-0.54505		0.72604	-0.54524		3.9289	-0.61072
		25.148	-0.54434		0.72457	-0.54434		3.9286	-0.61032
		25.148	-0.5443		0.72466	-0.54422		3.9286	-0.61021
		25.148	-0.54425		0.72452	-0.54389		3.9267	-0.60812
		25.146	-0.54369		0.72448	-0.54387		3.9266	-0.60806
		25.145	-0.54298		0.72302	-0.54298		3.9264	-0.60765
		25.145	-0.54293		0.7231	-0.54285		3.9263	-0.60754
		25.144	-0.54288		0.72297	-0.54253		3.9244	-0.60545
		25.143	-0.54232		0.72293	-0.5425		3.9244	-0.60539
		25.139	-0.54161		0.69648	-0.54161		3.9241	-0.60498
		25.141	-0.54161		0.72147	-0.54161		3.924	-0.60488
		25.139	-0.54157		0.69655	-0.54149		3.9222	-0.60278
		25.139	-0.54152		0.69644	-0.54118		3.9221	-0.60272
		25.137	-0.54099		0.69641	-0.54116		3.9219	-0.60232
		25.136	-0.54031		0.69503	-0.54031		3.9218	-0.60221
		25.136	-0.54027		0.6951	-0.5402		3.9225	-0.60221
		25.136	-0.54023		0.695	-0.53989		3.9206	-0.60009
		25.134	-0.53969		0.69496	-0.53987		3.9205	-0.60003
		25.133	-0.53902		0.69359	-0.53902		3.9203	-0.59962
		25.132	-0.53898		0.69366	-0.5389		3.9202	-0.59951
		25.132	-0.53893		0.69356	-0.53859		3.9183	-0.59739
		25.131	-0.5384		0.69352	-0.53857		3.9182	-0.59733
		25.129	-0.53772		0.69215	-0.53772		3.918	-0.59692
		25.129	-0.53768		0.69223	-0.5376		3.9179	-0.59681
		25.129	-0.53763		0.69213	-0.5373		3.916	-0.59469
		25.127	-0.5371		0.69209	-0.53727		3.9159	-0.59463
		25.123	-0.53643		0.66595	-0.53643		3.9156	-0.59422
		25.126	-0.53643		0.69072	-0.53643		3.9156	-0.59411
		25.123	-0.53639		0.66601	-0.53632		3.9137	-0.59199
		25.123	-0.53634		0.66593	-0.53602		3.9136	-0.59193
		25.121	-0.53584		0.6659	-0.536		3.9133	-0.59152
		25.12	-0.5352		0.66463	-0.5352		3.9133	-0.5914
		25.119	-0.53516		0.66469	-0.53509		3.9143	-0.5914
		25.119	-0.53512		0.66461	-0.5348		3.9124	-0.58926
		25.118	-0.53461		0.66458	-0.53478		3.9123	-0.5892
		25.116	-0.53398		0.66331	-0.53398		3.912	-0.58878
		25.116	-0.53394		0.66337	-0.53386		3.9119	-0.58867
		25.116	-0.53389		0.6633	-0.53357		3.91	-0.58652
		25.115	-0.53339		0.66326	-0.53355		3.9099	-0.58646
		25.113	-0.53275		0.662	-0.53275		3.9097	-0.58605
		25.113	-0.53271		0.66206	-0.53264		3.9096	-0.58593
		25.113	-0.53267		0.66199	-0.53235		3.9076	-0.58379
		25.111	-0.53216		0.66196	-0.53232		3.9076	-0.58373
		25.106	-0.53152		0.63654	-0.53152		3.9073	-0.58331
		25.11	-0.53152		0.66069	-0.53152		3.9072	-0.5832
		25.106	-0.53149		0.63659	-0.53142		3.9053	-0.58105
		25.106	-0.53144		0.63654	-0.53114		3.9052	-0.58099
		25.104	-0.53097		0.63651	-0.53112		3.9049	-0.58057
		25.103	-0.53037		0.63535	-0.53037		3.9049	-0.58046
		25.103	-0.53033		0.6354	-0.53026		3.9063	-0.58046
		25.103	-0.53029		0.63536	-0.52999		3.9044	-0.57829
		25.101	-0.52981		0.63533	-0.52997		3.9043	-0.57823
		25.1	-0.52921		0.63417	-0.52921		3.904	-0.57781
		25.1	-0.52918		0.63422	-0.52911		3.9039	-0.57769
		25.1	-0.52913		0.63418	-0.52883		3.9019	-0.57552
		25.098	-0.52866		0.63415	-0.52881		3.9019	-0.57546
		25.097	-0.52806		0.633	-0.52806		3.9016	-0.57504
		25.097	-0.52802		0.63305	-0.52795		3.9015	-0.57492
		25.097	-0.52798		0.63301	-0.52768		3.8995	-0.57275
		25.095	-0.5275		0.63298	-0.52766		3.8995	-0.57269
		25.089	-0.5269		0.60871	-0.5269		3.8992	-0.57227
		25.094	-0.5269		0.63183	-0.5269		3.8991	-0.57215
		25.089	-0.52687		0.60875	-0.5268		3.8971	-0.56998
		25.089	-0.52683		0.60874	-0.52654		3.8971	-0.56992
		25.087	-0.52638		0.60871	-0.52652		3.8968	-0.5695
		25.086	-0.52581		0.60767	-0.52581		3.8967	-0.56938
		25.086	-0.52578		0.60771	-0.52572		3.8987	-0.56938
		25.086	-0.52574		0.6077	-0.52546		3.8967	-0.56718
		25.085	-0.52529		0.60767	-0.52544		3.8966	-0.56712
		25.083	-0.52473		0.60664	-0.52473		3.8963	-0.56669
		25.083	-0.52469		0.60668	-0.52463		3.8963	-0.56658
		25.083	-0.52465		0.60667	-0.52437		3.8942	-0.56438
		25.082	-0.52421		0.60664	-0.52435		3.8942	-0.56431
		25.081	-0.52364		0.60561	-0.52364		3.8939	-0.56389
		25.08	-0.52361		0.60565	-0.52354		3.8938	-0.56377
		25.08	-0.52357		0.60564	-0.52329		3.8918	-0.56157
		25.079	-0.52312		0.60561	-0.52327		3.8917	-0.56151
		25.072	-0.52256		0.58293	-0.52256		3.8914	-0.56108
		25.078	-0.52256		0.60458	-0.52256		3.8913	-0.56097
		25.072	-0.52252		0.58297	-0.52246		3.8893	-0.55877
		25.07	-0.5221		0.58298	-0.52222		3.8892	-0.5587
		25.07	-0.52207		0.58296	-0.5222		3.8889	-0.55828
		25.069	-0.52154		0.58204	-0.52154		3.8889	-0.55816
		25.069	-0.52151		0.58208	-0.52145		3.8916	-0.55816
		25.069	-0.52147		0.58209	-0.52121		3.8896	-0.55594
		25.067	-0.52105		0.58207	-0.52119		3.8895	-0.55587
		25.066	-0.52053		0.58116	-0.52053		3.8892	-0.55544
		25.066	-0.52049		0.58119	-0.52043		3.8891	-0.55532
		25.066	-0.52046		0.58121	-0.52019		3.887	-0.5531
		25.065	-0.52004		0.58119	-0.52017		3.887	-0.55303
		25.064	-0.51951		0.58028	-0.51951		3.8867	-0.5526
		25.064	-0.51948		0.58032	-0.51942		3.8866	-0.55248
		25.063	-0.51944		0.58033	-0.51918		3.8845	-0.55026
		25.062	-0.51902		0.58031	-0.51916		3.8845	-0.55019
		25.054	-0.51849		0.55965	-0.51849		3.8842	-0.54976
		25.061	-0.51849		0.57941	-0.51849		3.8841	-0.54965
		25.054	-0.51846		0.55967	-0.51841		3.882	-0.54742
		25.054	-0.51843		0.55971	-0.51818		3.882	-0.54735
		25.053	-0.51804		0.55969	-0.51817		3.8817	-0.54692
		25.052	-0.51755		0.55892	-0.51755		3.8816	-0.54681
		25.052	-0.51752		0.55894	-0.51746		3.8853	-0.54681
		25.051	-0.51748		0.55898	-0.51724		3.8832	-0.54455
		25.05	-0.51709		0.55896	-0.51722		3.8831	-0.54449
		25.049	-0.5166		0.55819	-0.5166		3.8828	-0.54405
		25.049	-0.51657		0.55821	-0.51652		3.8827	-0.54393
		25.049	-0.51654		0.55826	-0.51629		3.8806	-0.54168
		25.048	-0.51615		0.55824	-0.51627		3.8805	-0.54161
		25.047	-0.51566		0.55747	-0.51566		3.8802	-0.54118
		25.047	-0.51563		0.55749	-0.51557		3.8801	-0.54106
		25.046	-0.51559		0.55754	-0.51535		3.8781	-0.5388
		25.045	-0.5152		0.55752	-0.51533		3.878	-0.53874
		25.037	-0.51471		0.53925	-0.51471		3.8777	-0.5383
		25.044	-0.51471		0.55675	-0.51471		3.8776	-0.53819
		25.036	-0.51468		0.53927	-0.51463		3.8755	-0.53593
		25.035	-0.51432		0.53934	-0.51442		3.8754	-0.53587
		25.035	-0.51429		0.53932	-0.51441		3.8751	-0.53543
		25.034	-0.51384		0.53868	-0.51384		3.875	-0.53531
		25.034	-0.51381		0.5387	-0.51376		3.88	-0.53531
		25.034	-0.51378		0.53877	-0.51355		3.8778	-0.53303
		25.033	-0.51342		0.53875	-0.51353		3.8778	-0.53296
		25.032	-0.51296		0.53811	-0.51296		3.8774	-0.53252
		25.031	-0.5125		0.53813	-0.51288		3.8774	-0.5324
		25.031	-0.51248		0.5382	-0.51267		3.8752	-0.53012
		25.03	-0.51212		0.53818	-0.51266		3.8752	-0.53006
		25.03	-0.51208		0.53755	-0.51208		3.8748	-0.52962
		25.029	-0.51206		0.53757	-0.512		3.8748	-0.5295
		25.029	-0.51202		0.53764	-0.5118		3.8726	-0.52721
		25.028	-0.51166		0.53762	-0.51178		3.8726	-0.52715
		25.019	-0.51121		0.52207	-0.51121		3.8722	-0.52671
		25.027	-0.51121		0.537	-0.51121		3.8722	-0.52659
		25.019	-0.51118		0.52208	-0.51113		3.87	-0.52431
		25.018	-0.51085		0.52217	-0.51094		3.87	-0.52424
		25.018	-0.51082		0.52216	-0.51093		3.8697	-0.5238
		25.017	-0.5104		0.52165	-0.5104		3.8696	-0.52368
		25.017	-0.51038		0.52167	-0.51033		3.8761	-0.52368
		25.017	-0.51035		0.52175	-0.51014		3.8739	-0.52137
		25.016	-0.51002		0.52174	-0.51012		3.8739	-0.5213
		25.015	-0.5096		0.52124	-0.5096		3.8736	-0.52086
		25.015	-0.50957		0.52126	-0.50952		3.8735	-0.52074
		25.014	-0.50954		0.52135	-0.50933		3.8713	-0.51843
		25.013	-0.50921		0.52133	-0.50932		3.8712	-0.51836
		25.013	-0.50879		0.52084	-0.50879		3.8709	-0.51792
		25.012	-0.50837		0.52085	-0.50872		3.8708	-0.51779
		25.011	-0.50835		0.52094	-0.50853		3.8687	-0.51549
		25.01	-0.50802		0.52093	-0.50851		3.8686	-0.51542
		25.002	-0.50799		0.50829	-0.50799		3.8683	-0.51497
		25.01	-0.50799		0.52044	-0.50799		3.8682	-0.51485
		25.002	-0.50796		0.5083	-0.50792		3.866	-0.51254
		25.001	-0.50766		0.5084	-0.50774		3.866	-0.51248
		25	-0.50763		0.50839	-0.50773		3.8657	-0.51203
		25	-0.50725		0.50802	-0.50725		3.8121	-0.51191
		25	-0.50723		0.50803	-0.50718		3.8656	-0.51191
		24.999	-0.5072		0.50813	-0.50701		3.8403	-0.50957
		24.998	-0.5069		0.50812	-0.507		3.8419	-0.50951
		24.998	-0.50651		0.50776	-0.50651		3.8529	-0.50905
		24.998	-0.50649		0.50777	-0.50645		3.8559	-0.50893
		24.997	-0.50646		0.50787	-0.50627		3.8857	-0.5066
		24.996	-0.50616		0.50786	-0.50626		3.8875	-0.50653
		24.996	-0.50578		0.5075	-0.50578		3.8989	-0.50608
		24.995	-0.5054		0.50751	-0.50571		3.902	-0.50595
		24.994	-0.50509		0.50761	-0.50554		3.9335	-0.50362
		24.994	-0.50507		0.5076	-0.50552		3.9354	-0.50355
		24.985	-0.50504		0.49794	-0.50504		3.9472	-0.5031
		24.994	-0.50504		0.50725	-0.50504		3.9504	-0.50298
		24.985	-0.50502		0.49795	-0.50498		3.9836	-0.50064
		24.984	-0.505		0.49806	-0.50483		3.9855	-0.50057
		24.984	-0.50472		0.49806	-0.50481		3.9977	-0.50012
		24.983	-0.50438		0.49781	-0.50438		3.7879	-0.5
		24.983	-0.50435		0.49782	-0.50432		4.0011	-0.5
		24.982	-0.50408		0.49793	-0.50416		3.7965	-0.49885
		24.982	-0.50406		0.49792	-0.50415		3.7958	-0.49864
		24.981	-0.50371		0.49768	-0.50371		3.7961	-0.49779
		24.98	-0.50337		0.49769	-0.50365		3.7964	-0.49702
		24.98	-0.50335		0.4978	-0.50349		3.8051	-0.49588
		24.979	-0.50307		0.49779	-0.50348		3.8044	-0.49567
		24.979	-0.50305		0.49755	-0.50305		3.8047	-0.49481
		24.979	-0.50303		0.49756	-0.50299		3.805	-0.49405
		24.979	-0.503		0.49768	-0.50283		3.8137	-0.4929
		24.978	-0.50273		0.49767	-0.50282		3.813	-0.49269
		24.977	-0.50238		0.49743	-0.50238		3.8133	-0.49183
		25.151	-0.50238		0.46164	-0.49732		3.8136	-0.49107
		25.098	-0.50207		0.46162	-0.4973		3.8223	-0.48993
		25.074	-0.50183		0.46141	-0.49716		3.8216	-0.48971
		25.071	-0.5018		0.46114	-0.49695		3.822	-0.48886
		25.066	-0.50179		0.46063	-0.49665		3.8223	-0.4881
		25.061	-0.50177		0.46061	-0.49664		3.8305	-0.4881
		25.059	-0.50175		0.4604	-0.4965		3.83	-0.48696
		25.034	-0.5015		0.46013	-0.49629		3.8298	-0.48675
		24.981	-0.50119		0.45962	-0.49598		3.8293	-0.48591
		24.979	-0.50117		0.4596	-0.49597		3.8288	-0.48515
		24.955	-0.50092		0.45939	-0.49583		3.8282	-0.48402
		24.949	-0.50091		0.45912	-0.49562		3.8281	-0.48381
		24.897	-0.5006		0.45861	-0.49532		3.8276	-0.48296
		24.844	-0.50029		0.45859	-0.49531		3.8271	-0.48221
		24.839	-0.50027		0.45838	-0.49517		3.8265	-0.48108
		24.814	-0.50002		0.45793	-0.49496		3.8264	-0.48087
		24.812	-0.5		0.45811	-0.49496		3.8258	-0.48002
		24.261	-0.49761		0.45737	-0.49462		3.8254	-0.47927
		24.261	-0.4976		0.45735	-0.49461		3.8248	-0.47814
		24.26	-0.49732		0.45712	-0.49445		3.8247	-0.47793
		24.259	-0.49695		0.45683	-0.49422		3.8241	-0.47708
		24.259	-0.49695		0.45627	-0.49389		3.8114	-0.47633
		24.259	-0.49694		0.45625	-0.49387		3.8237	-0.47633
		24.258	-0.49666		0.45602	-0.49372		3.8108	-0.47521
		24.257	-0.49629		0.45572	-0.49349		3.8106	-0.475
		24.257	-0.49628		0.45516	-0.49315		3.8101	-0.47417
		24.257	-0.49627		0.45514	-0.49314		3.8096	-0.47342
		24.256	-0.49599		0.45491	-0.49298		3.8091	-0.4723
		24.256	-0.49562		0.45462	-0.49275		3.8089	-0.4721
		24.256	-0.49562		0.45406	-0.49242		3.8084	-0.47126
		24.255	-0.49561		0.45404	-0.4924		3.8079	-0.47051
		24.255	-0.49533		0.45381	-0.49225		3.8073	-0.4694
		24.254	-0.49496		0.45311	-0.49202		3.8072	-0.46919
		24.301	-0.49496		0.45352	-0.49202		3.8066	-0.46835
		24.301	-0.49495		0.45251	-0.49165		3.8062	-0.46761
		24.301	-0.49494		0.45249	-0.49163		3.8056	-0.46649
		24.3	-0.49463		0.45224	-0.49146		3.8054	-0.46628
		24.299	-0.49422		0.45192	-0.49121		3.8049	-0.46544
		24.3	-0.49422		0.45132	-0.49084		3.793	-0.4647
		24.299	-0.49421		0.45129	-0.49083		3.8044	-0.4647
		24.299	-0.4939		0.45104	-0.49066		3.7924	-0.46359
		24.298	-0.49349		0.45073	-0.49041		3.7923	-0.46339
		24.298	-0.49348		0.45012	-0.49004		3.7917	-0.46256
		24.298	-0.49347		0.4501	-0.49002		3.7912	-0.46183
		24.297	-0.49316		0.44985	-0.48985		3.7907	-0.46072
		24.296	-0.49275		0.44953	-0.4896		3.7905	-0.46052
		24.296	-0.49275		0.44893	-0.48923		3.79	-0.45969
		24.296	-0.49273		0.44891	-0.48922		3.7895	-0.45895
		24.295	-0.49243		0.44866	-0.48905		3.7889	-0.45785
		24.294	-0.49202		0.4477	-0.4888		3.7887	-0.45765
		24.34	-0.49202		0.44834	-0.4888		3.7882	-0.45682
		24.34	-0.49201		0.44705	-0.4884		3.7877	-0.45608
		24.34	-0.492		0.44703	-0.48838		3.7871	-0.45498
		24.339	-0.49166		0.44676	-0.48819		3.787	-0.45477
		24.338	-0.49121		0.44642	-0.48792		3.7864	-0.45394
		24.338	-0.4912		0.44577	-0.48752		3.7755	-0.45321
		24.338	-0.49119		0.44575	-0.4875		3.786	-0.45321
		24.337	-0.49085		0.44548	-0.48732		3.7749	-0.45212
		24.336	-0.49041		0.44514	-0.48704		3.7747	-0.45192
		24.336	-0.4904		0.4445	-0.48665		3.7742	-0.4511
		24.336	-0.49039		0.44447	-0.48663		3.7737	-0.45037
		24.335	-0.49005		0.4442	-0.48644		3.7731	-0.44928
		24.334	-0.4896		0.44386	-0.48617		3.773	-0.44908
		24.334	-0.48959		0.44322	-0.48577		3.7724	-0.44826
		24.334	-0.48958		0.4432	-0.48575		3.772	-0.44753
		24.333	-0.48924		0.44293	-0.48557		3.7714	-0.44644
		24.332	-0.4888		0.44169	-0.48529		3.7712	-0.44624
		24.375	-0.4888		0.44259	-0.48529		3.7707	-0.44542
		24.375	-0.48879		0.441	-0.48486		3.7702	-0.44469
		24.375	-0.48877		0.44098	-0.48485		3.7696	-0.4436
		24.375	-0.48841		0.44069	-0.48464		3.7695	-0.4434
		24.374	-0.48792		0.44033	-0.48435		3.7689	-0.44258
		24.374	-0.48791		0.43965	-0.48392		3.7589	-0.44186
		24.373	-0.4879		0.43962	-0.4839		3.7684	-0.44186
		24.373	-0.48753		0.43933	-0.4837		3.7583	-0.44078
		24.372	-0.48704		0.43897	-0.4834		3.7582	-0.44058
		24.372	-0.48704		0.43829	-0.48297		3.7576	-0.43977
		24.372	-0.48702		0.43827	-0.48295		3.7571	-0.43905
		24.371	-0.48666		0.43798	-0.48275		3.7566	-0.43797
		24.37	-0.48617		0.43762	-0.48246		3.7564	-0.43777
		24.37	-0.48616		0.43694	-0.48203		3.7559	-0.43697
		24.37	-0.48615		0.43691	-0.48201		3.7554	-0.43625
		24.369	-0.48578		0.43663	-0.48181		3.7548	-0.43517
		24.368	-0.48529		0.43511	-0.48151		3.7546	-0.43497
		24.408	-0.48529		0.43627	-0.48151		3.7541	-0.43416
		24.408	-0.48529		0.43439	-0.48105		3.7536	-0.43345
		24.408	-0.48527		0.43437	-0.48103		3.753	-0.43237
		24.407	-0.48487		0.43406	-0.48082		3.7529	-0.43217
		24.406	-0.48435		0.43368	-0.4805		3.7523	-0.43136
		24.406	-0.48434		0.43296	-0.48003		3.7432	-0.43064
		24.406	-0.48433		0.43294	-0.48001		3.7518	-0.43064
		24.405	-0.48393		0.43263	-0.4798		3.7426	-0.42958
		24.404	-0.4834		0.43225	-0.47948		3.7424	-0.42938
		24.404	-0.48339		0.43153	-0.47902		3.7419	-0.42858
		24.404	-0.48338		0.43151	-0.479		3.7414	-0.42787
		24.403	-0.48298		0.4312	-0.47878		3.7408	-0.42681
		24.402	-0.48246		0.43083	-0.47847		3.7407	-0.42661
		24.402	-0.48245		0.43011	-0.478		3.7401	-0.42581
		24.402	-0.48244		0.43008	-0.47798		3.7397	-0.4251
		24.401	-0.48204		0.42978	-0.47777		3.7391	-0.42404
		24.4	-0.48151		0.42801	-0.47745		3.7389	-0.42384
		24.436	-0.48151		0.4294	-0.47745		3.7384	-0.42304
		24.436	-0.4815		0.42725	-0.47696		3.7379	-0.42233
		24.436	-0.48149		0.42722	-0.47694		3.7373	-0.42127
		24.435	-0.48106		0.4269	-0.47671		3.7372	-0.42107
		24.434	-0.4805		0.42651	-0.47637		3.7366	-0.42027
		24.434	-0.48049		0.42575	-0.47587		3.7283	-0.41957
		24.434	-0.48047		0.42572	-0.47585		3.7362	-0.41957
		24.433	-0.48005		0.4254	-0.47562		3.7277	-0.41851
		24.432	-0.47948		0.42501	-0.47528		3.7276	-0.41832
		24.432	-0.47947		0.42425	-0.47478		3.727	-0.41753
		24.432	-0.47946		0.42423	-0.47476		3.7266	-0.41683
		24.431	-0.47903		0.42391	-0.47453		3.726	-0.41578
		24.43	-0.47847		0.42351	-0.47419		3.7258	-0.41558
		24.43	-0.47846		0.42276	-0.4737		3.7253	-0.4148
		24.43	-0.47844		0.42273	-0.47368		3.7248	-0.4141
		24.429	-0.47802		0.42242	-0.47345		3.7242	-0.41304
		24.428	-0.47745		0.42041	-0.47311		3.724	-0.41285
		24.461	-0.47745		0.42202	-0.47311		3.7235	-0.41206
		24.461	-0.47744		0.41962	-0.47258		3.723	-0.41136
		24.461	-0.47743		0.41959	-0.47256		3.7225	-0.41031
		24.46	-0.47697		0.41925	-0.47232		3.7223	-0.41011
		24.459	-0.47637		0.41884	-0.47195		3.7218	-0.40933
		24.459	-0.47636		0.41806	-0.47143		3.7142	-0.40863
		24.459	-0.47634		0.41803	-0.47141		3.7213	-0.40863
		24.458	-0.47588		0.41769	-0.47116		3.7136	-0.40759
		24.457	-0.47528		0.41728	-0.4708		3.7134	-0.4074
		24.457	-0.47527		0.4165	-0.47027		3.7129	-0.40662
		24.457	-0.47525		0.41647	-0.47025		3.7124	-0.40593
		24.456	-0.4748		0.41613	-0.47		3.7119	-0.40489
		24.455	-0.47419		0.41572	-0.46964		3.7117	-0.4047
		24.455	-0.47418		0.41494	-0.46912		3.7112	-0.40392
		24.455	-0.47417		0.41491	-0.46909		3.7107	-0.40323
		24.454	-0.47371		0.41458	-0.46885		3.7101	-0.40219
		24.453	-0.47311		0.41236	-0.46849		3.7099	-0.402
		24.482	-0.47311		0.41417	-0.46849		3.7094	-0.40122
		24.482	-0.4731		0.41154	-0.46793		3.709	-0.40053
		24.482	-0.47308		0.41151	-0.46791		3.7084	-0.39949
		24.481	-0.4726		0.41117	-0.46765		3.7082	-0.3993
		24.48	-0.47195		0.41074	-0.46726		3.7077	-0.39852
		24.48	-0.47194		0.40992	-0.4667		3.7007	-0.39783
		24.48	-0.47193		0.40989	-0.46668		3.7072	-0.39783
		24.479	-0.47144		0.40955	-0.46642		3.7002	-0.3968
		24.477	-0.4708		0.40912	-0.46604		3.7	-0.39661
		24.477	-0.47079		0.40831	-0.46548		3.6995	-0.39584
		24.477	-0.47077		0.40828	-0.46545		3.699	-0.39516
		24.476	-0.47029		0.40793	-0.46519		3.6984	-0.39413
		24.475	-0.46964		0.40751	-0.46481		3.6983	-0.39395
		24.475	-0.46963		0.40669	-0.46425		3.6978	-0.39318
		24.475	-0.46962		0.40666	-0.46423		3.6973	-0.39249
		24.474	-0.46913		0.40632	-0.46397		3.6967	-0.39147
		24.473	-0.46849		0.40393	-0.46359		3.6965	-0.39128
		24.499	-0.46849		0.4059	-0.46359		3.696	-0.39051
		24.499	-0.46848		0.40308	-0.46299		3.6956	-0.38983
		24.499	-0.46846		0.40305	-0.46297		3.695	-0.3888
		24.498	-0.46794		0.40269	-0.4627		3.6948	-0.38861
		24.497	-0.46726		0.40225	-0.46229		3.6943	-0.38785
		24.497	-0.46725		0.40141	-0.4617		3.6879	-0.38716
		24.497	-0.46723		0.40138	-0.46167		3.6938	-0.38716
		24.496	-0.46672		0.40102	-0.4614		3.6874	-0.38615
		24.494	-0.46604		0.40058	-0.46099		3.6872	-0.38596
		24.494	-0.46603		0.39974	-0.4604		3.6867	-0.38521
		24.494	-0.46601		0.39971	-0.46038		3.6862	-0.38453
		24.493	-0.46549		0.39935	-0.4601		3.6857	-0.38352
		24.492	-0.46481		0.39892	-0.4597		3.6855	-0.38333
		24.492	-0.4648		0.39808	-0.45911		3.685	-0.38257
		24.492	-0.46478		0.39804	-0.45908		3.6845	-0.3819
		24.491	-0.46427		0.39769	-0.45881		3.6839	-0.38089
		24.49	-0.46359		0.39516	-0.4584		3.6838	-0.3807
		24.513	-0.46359		0.39725	-0.4584		3.6833	-0.37994
		24.513	-0.46357		0.39429	-0.45778		3.6828	-0.37927
		24.513	-0.46355		0.39425	-0.45775		3.6822	-0.37826
		24.512	-0.46301		0.39388	-0.45747		3.6821	-0.37807
		24.51	-0.46229		0.39344	-0.45704		3.6815	-0.37731
		24.51	-0.46228		0.39257	-0.45641		3.6757	-0.37664
		24.51	-0.46226		0.39253	-0.45639		3.6811	-0.37664
		24.509	-0.46172		0.39216	-0.4561		3.6751	-0.37564
		24.508	-0.46099		0.39172	-0.45567		3.675	-0.37546
		24.508	-0.46098		0.39085	-0.45505		3.6745	-0.37471
		24.508	-0.46096		0.39082	-0.45502		3.674	-0.37404
		24.507	-0.46042		0.39045	-0.45473		3.6734	-0.37304
		24.506	-0.4597		0.39001	-0.45431		3.6733	-0.37286
		24.506	-0.45969		0.38914	-0.45368		3.6728	-0.37211
		24.506	-0.45967		0.38911	-0.45366		3.6723	-0.37145
		24.505	-0.45912		0.38874	-0.45337		3.6717	-0.37045
		24.503	-0.4584		0.38611	-0.45294		3.6716	-0.37026
		24.523	-0.4584		0.3883	-0.45294		3.6711	-0.36951
		24.523	-0.45839		0.38522	-0.45229		3.6706	-0.36885
		24.523	-0.45837		0.38519	-0.45226		3.67	-0.36785
		24.522	-0.4578		0.3848	-0.45196		3.6699	-0.36767
		24.521	-0.45704		0.38435	-0.45151		3.6694	-0.36692
		24.521	-0.45703		0.38346	-0.45085		3.664	-0.36625
		24.521	-0.45701		0.38342	-0.45082		3.6689	-0.36625
		24.52	-0.45643		0.38304	-0.45052		3.6634	-0.36527
		24.518	-0.45567		0.38259	-0.45007		3.6633	-0.36508
		24.518	-0.45566		0.3817	-0.44941		3.6628	-0.36435
		24.518	-0.45564		0.38167	-0.44939		3.6623	-0.36369
		24.517	-0.45507		0.38129	-0.44908		3.6617	-0.3627
		24.516	-0.45431		0.38084	-0.44863		3.6616	-0.36252
		24.516	-0.45429		0.37995	-0.44798		3.6611	-0.36178
		24.516	-0.45427		0.37992	-0.44795		3.6606	-0.36113
		24.515	-0.4537		0.37954	-0.44765		3.6601	-0.36014
		24.513	-0.45294		0.37685	-0.4472		3.6599	-0.35996
		24.531	-0.45294		0.37909	-0.4472		3.6594	-0.35922
		24.531	-0.45293		0.37594	-0.44651		3.659	-0.35857
		24.531	-0.45291		0.3759	-0.44648		3.6584	-0.35758
		24.53	-0.4523		0.37551	-0.44616		3.6582	-0.3574
		24.528	-0.45151		0.37505	-0.44569		3.6577	-0.35666
		24.528	-0.45149		0.37414	-0.44501		3.6528	-0.356
		24.528	-0.45147		0.3741	-0.44498		3.6573	-0.356
		24.527	-0.45087		0.37372	-0.44466		3.6522	-0.35503
		24.526	-0.45007		0.37325	-0.44419		3.652	-0.35485
		24.526	-0.45006		0.37235	-0.4435		3.6515	-0.35412
		24.526	-0.45004		0.37231	-0.44347		3.6511	-0.35348
		24.525	-0.44943		0.37193	-0.44315		3.6505	-0.3525
		24.523	-0.44863		0.37147	-0.44268		3.6504	-0.35232
		24.523	-0.44862		0.37056	-0.442		3.6499	-0.3516
		24.523	-0.4486		0.37053	-0.44197		3.6494	-0.35095
		24.522	-0.448		0.37015	-0.44165		3.6489	-0.34998
		24.521	-0.4472		0.36743	-0.44118		3.6487	-0.3498
		24.536	-0.4472		0.36969	-0.44118		3.6482	-0.34907
		24.536	-0.44719		0.3665	-0.44046		3.6478	-0.34842
		24.536	-0.44716		0.36646	-0.44043		3.6472	-0.34745
		24.535	-0.44653		0.36606	-0.44009		3.647	-0.34727
		24.533	-0.44569		0.36559	-0.4396		3.6465	-0.34654
		24.533	-0.44568		0.36467	-0.43888		3.6419	-0.34589
		24.533	-0.44566		0.36463	-0.43885		3.6461	-0.34589
		24.532	-0.44503		0.36424	-0.43852		3.6414	-0.34493
		24.53	-0.44419		0.36377	-0.43803		3.6412	-0.34476
[truncated: 1,300 more rows]

## Sheet: Figure 3e
Figure 3e	Velocity magnitude analysis in the channel at the same location for unfolded versus folded states. Velocity profile and pressure gradient along the microfluidic channel before folding
		Process 1		Process 2		Process 3		Process 4		Process 5
		Channel width (mm)	Velocity	Channel width (mm)		Channel width (mm)		Channel width (mm)		Channel width (mm)			Length (mm)	Pressure gradient (Pa/m)
		0.05	1.024e-14	0	3.253e-15	0	0	0	0	0	0		1.8063e-05	0
		0.05453	1.2345e-07	0.00055176	4.9842e-09	6.6657e-10	6.0826e-15	0.00048177	4.3648e-09	0.00105	9.3443e-09		0.00040652	0.000737971
		0.05454	1.2355e-07	0.0011	9.9218e-09	0.00049479	4.4755e-09	0.0009375	8.4935e-09	0.00109	9.616e-09		0.00095124	0.000630756
		0.05454	1.2361e-07	0.00165	1.4727e-08	0.00095378	8.6335e-09	0.00142	1.2722e-08	0.00128	1.1048e-08		0.00175	0.000572017
		0.05886	1.8781e-07	0.0022	1.9492e-08	0.00145	1.2966e-08	0.00187	1.6731e-08	0.00367	3.2481e-08		0.00217	0.000600157
		0.06305	2.3222e-07	0.00275	2.4123e-08	0.00191	1.7001e-08	0.00236	2.0827e-08	0.00472	4.0636e-08		0.00451	0.000553992
		0.0631	2.3274e-07	0.0033	2.8716e-08	0.00191	1.7001e-08	0.00281	2.4718e-08	0.00476	4.0884e-08		0.00475	0.000547115
		0.06315	2.3317e-07	0.00385	3.3183e-08	0.0024	2.1193e-08	0.0033	2.8691e-08	0.00496	4.2212e-08		0.00503	0.000556185
		0.06735	2.6673e-07	0.00439	3.7603e-08	0.00286	2.5108e-08	0.00375	3.2461e-08	0.00734	6.1187e-08		0.00574	0.000574673
		0.0715	2.9466e-07	0.00495	4.1909e-08	0.00286	2.5108e-08	0.00423	3.632e-08	0.00838	6.8113e-08		0.00607	0.000576587
		0.07159	2.9519e-07	0.00549	4.6155e-08	0.00336	2.9168e-08	0.00469	3.9966e-08	0.00843	6.8362e-08		0.00977	0.000573301
		0.07168	2.9566e-07	0.00605	5.0299e-08	0.00382	3.2962e-08	0.00517	4.3713e-08	0.00865	6.974e-08		0.01016	0.000580937
		0.07584	3.1671e-07	0.00659	5.4366e-08	0.00382	3.2962e-08	0.00563	4.724e-08	0.01102	8.6147e-08		0.01023	0.00057651
		0.07991	3.3463e-07	0.00834	6.7052e-08	0.00431	3.6902e-08	0.00752	6.1392e-08	0.01204	9.1985e-08		0.01029	0.000573484
		0.07999	3.3492e-07	0.00834	6.7091e-08	0.00477	4.0572e-08	0.00753	6.1445e-08	0.01209	9.2239e-08		0.01057	0.000577323
		0.08006	3.3519e-07	0.00835	6.7151e-08	0.00477	4.0572e-08	0.00754	6.1514e-08	0.01236	9.3697e-08		0.01071	0.00057906
		0.08415	3.4873e-07	0.01119	8.5762e-08	0.00527	4.4399e-08	0.0109	8.3951e-08	0.0147	1.0791e-07		0.01105	0.000579081
		0.08827	3.6111e-07	0.01433	1.0477e-07	0.00572	4.7944e-08	0.01429	1.045e-07	0.0157	1.1281e-07		0.01383	0.000578578
		0.08848	3.6165e-07	0.01434	1.0482e-07	0.00572	4.7944e-08	0.0143	1.0455e-07	0.01575	1.1308e-07		0.01489	0.000584402
		0.08861	3.6197e-07	0.01435	1.0487e-07	0.00572	4.7944e-08	0.0143	1.0459e-07	0.01607	1.1466e-07		0.0158	0.000576132
		0.09355	3.729e-07	0.01822	1.2491e-07	0.0073	5.9735e-08	0.0182	1.2477e-07	0.01838	1.2702e-07		0.01677	0.000578379
		0.09385	3.7347e-07	0.02206	1.4276e-07	0.0073	5.9735e-08	0.02215	1.4317e-07	0.01936	1.3101e-07		0.01703	0.000581293
		0.09846	3.8067e-07	0.02208	1.4283e-07	0.00732	5.9913e-08	0.02219	1.4336e-07	0.01942	1.3132e-07		0.01996	0.000576181
		0.09913	3.8169e-07	0.0221	1.4291e-07	0.00741	6.0572e-08	0.02223	1.4353e-07	0.01982	1.3316e-07		0.02014	0.000575997
		0.10345	3.8718e-07	0.02612	1.5844e-07	0.00741	6.0572e-08	0.02616	1.5851e-07	0.02209	1.4403e-07		0.02103	0.000580206
		0.10397	3.8773e-07	0.03013	1.7255e-07	0.00741	6.0572e-08	0.02999	1.72e-07	0.02781	1.6222e-07		0.02203	0.000580894
		0.10826	3.9191e-07	0.03019	1.7273e-07	0.01008	7.8646e-08	0.03028	1.7297e-07	0.029	1.6581e-07		0.02265	0.00058273
		0.10896	3.9244e-07	0.03025	1.7292e-07	0.01385	1.0203e-07	0.03066	1.7413e-07	0.03056	1.7048e-07		0.02306	0.000585328
		0.11317	3.9546e-07	0.03441	1.8471e-07	0.01385	1.0203e-07	0.03433	1.8441e-07	0.03308	1.7896e-07		0.02339	0.00058567
		0.11369	3.9572e-07	0.03871	1.9576e-07	0.01385	1.0203e-07	0.03798	1.9395e-07	0.03548	1.851e-07		0.02358	0.000585217
		0.118	3.9731e-07	0.0389	1.9622e-07	0.01387	1.0215e-07	0.03827	1.9466e-07	0.04246	2.0122e-07		0.02478	0.000585102
		0.11886	3.9754e-07	0.039	1.9644e-07	0.01387	1.0215e-07	0.03855	1.9528e-07	0.04289	2.0219e-07		0.02645	0.000582209
		0.12298	3.9843e-07	0.04403	2.0683e-07	0.01389	1.0225e-07	0.04249	2.0317e-07	0.04645	2.1006e-07		0.0283	0.000576012
		0.12356	3.9849e-07	0.04408	2.0693e-07	0.01389	1.0225e-07	0.04569	2.0975e-07	0.04661	2.1036e-07		0.03033	0.000573765
		0.12786	3.9792e-07	0.04476	2.0813e-07	0.01389	1.0225e-07	0.0463	2.1082e-07	0.04748	2.119e-07		0.03052	0.000573319
		0.12864	3.9781e-07	0.04907	2.1547e-07	0.01777	1.226e-07	0.04991	2.1665e-07	0.05203	2.1684e-07		0.03094	0.00057202
		0.1327	3.9676e-07	0.04944	2.1603e-07	0.01777	1.226e-07	0.05043	2.1744e-07	0.05611	2.2188e-07		0.03297	0.000570129
		0.13342	3.9647e-07	0.05413	2.2257e-07	0.02186	1.4194e-07	0.05464	2.2317e-07	0.06574	2.3183e-07		0.03428	0.000574679
		0.1376	3.9431e-07	0.05427	2.2274e-07	0.02186	1.4194e-07	0.05504	2.2366e-07	0.06616	2.3226e-07		0.03438	0.000573008
		0.13833	3.9385e-07	0.05915	2.2845e-07	0.02186	1.4195e-07	0.05957	2.2895e-07	0.06957	2.3446e-07		0.03484	0.000574102
		0.14245	3.909e-07	0.05935	2.2865e-07	0.02186	1.4195e-07	0.05995	2.2935e-07	0.06962	2.345e-07		0.0353	0.000575087
		0.14319	3.9027e-07	0.06397	2.3303e-07	0.02186	1.4195e-07	0.06454	2.3357e-07	0.06962	2.345e-07		0.03692	0.000576939
		0.14714	3.8615e-07	0.06434	2.3335e-07	0.02187	1.4195e-07	0.06489	2.3387e-07	0.06962	2.345e-07		0.03775	0.000577453
		0.14802	3.851e-07	0.06895	2.371e-07	0.02187	1.4195e-07	0.06935	2.3726e-07	0.07374	2.3895e-07		0.03902	0.000576598
		0.15221	3.7958e-07	0.06923	2.373e-07	0.02187	1.4195e-07	0.0699	2.3765e-07	0.08489	2.4507e-07		0.03988	0.00057428
		0.15282	3.7865e-07	0.07384	2.4013e-07	0.02601	1.5798e-07	0.07442	2.4068e-07	0.08567	2.4534e-07		0.04069	0.000572622
		0.15735	3.7041e-07	0.07422	2.4036e-07	0.02601	1.5798e-07	0.07481	2.409e-07	0.08978	2.4675e-07		0.04177	0.000572126
		0.15765	3.6982e-07	0.07882	2.4297e-07	0.02989	1.7168e-07	0.07929	2.4327e-07	0.08997	2.4672e-07		0.04276	0.0005706
		0.16238	3.5926e-07	0.07914	2.4311e-07	0.02989	1.7168e-07	0.07974	2.4349e-07	0.09051	2.47e-07		0.04318	0.000569761
		0.16273	3.5838e-07	0.08379	2.4509e-07	0.02989	1.7168e-07	0.08425	2.4536e-07	0.09405	2.4788e-07		0.04625	0.000570798
		0.16342	3.5654e-07	0.08407	2.4521e-07	0.03017	1.7262e-07	0.08467	2.4551e-07	0.09555	2.4825e-07		0.04636	0.000571564
		0.16711	3.4543e-07	0.08868	2.4677e-07	0.03017	1.7262e-07	0.08928	2.4713e-07	0.10203	2.4793e-07		0.0464	0.000571121
		0.1704	3.3418e-07	0.08912	2.4692e-07	0.03053	1.7371e-07	0.08969	2.4727e-07	0.10631	2.475e-07		0.0474	0.000571754
		0.17125	3.3097e-07	0.09369	2.4824e-07	0.03053	1.7371e-07	0.09419	2.4851e-07	0.11109	2.4977e-07		0.04853	0.000570816
		0.17195	3.2815e-07	0.09408	2.4836e-07	0.03053	1.7371e-07	0.09462	2.486e-07	0.11288	2.5091e-07		0.04973	0.000569119
		0.17538	3.1291e-07	0.09858	2.4942e-07	0.03427	1.8424e-07	0.09913	2.4967e-07	0.11744	2.516e-07		0.05122	0.000570134
		0.17958	2.9138e-07	0.09903	2.4951e-07	0.03427	1.8424e-07	0.09955	2.4975e-07	0.12527	2.5133e-07		0.05306	0.000569178
		0.17966	2.9096e-07	0.10356	2.5032e-07	0.0379	1.9376e-07	0.10406	2.505e-07	0.12981	2.5328e-07		0.05413	0.000569022
		0.17973	2.905e-07	0.10402	2.5038e-07	0.0379	1.9376e-07	0.10443	2.5055e-07	0.13013	2.5319e-07		0.05553	0.00056723
		0.18391	2.6264e-07	0.10851	2.5102e-07	0.0379	1.9376e-07	0.10901	2.5094e-07	0.13159	2.5321e-07		0.05644	0.000565192
		0.18811	2.2833e-07	0.10898	2.511e-07	0.03823	1.9455e-07	0.10938	2.5099e-07	0.13182	2.5318e-07		0.05971	0.000564413
		0.18818	2.2775e-07	0.11355	2.5144e-07	0.03823	1.9455e-07	0.11398	2.514e-07	0.13487	2.5275e-07		0.0603	0.00056381
		0.18825	2.2704e-07	0.11393	2.5145e-07	0.03854	1.9525e-07	0.11442	2.5143e-07	0.13622	2.5237e-07		0.06038	0.000564775
		0.19243	1.836e-07	0.11849	2.5189e-07	0.04247	2.0313e-07	0.11905	2.518e-07	0.14846	2.4895e-07		0.06426	0.00056331
		0.1967	1.2247e-07	0.11888	2.5191e-07	0.04247	2.0313e-07	0.11941	2.5181e-07	0.14923	2.4879e-07		0.06437	0.0005624
		0.19671	1.2234e-07	0.12345	2.5195e-07	0.04247	2.0313e-07	0.12393	2.519e-07	0.15095	2.4844e-07		0.06437	0.000562374
		0.19672	1.2209e-07	0.12382	2.5194e-07	0.04565	2.0955e-07	0.12425	2.519e-07	0.15743	2.4595e-07		0.06437	0.000562339
		0.20124	0	0.12829	2.5179e-07	0.04565	2.0955e-07	0.12888	2.5172e-07	0.16113	2.447e-07		0.06563	0.000562226
				0.1287	2.5176e-07	0.0463	2.1067e-07	0.12921	2.517e-07	0.16178	2.4448e-07		0.06624	0.000561577
				0.13329	2.5166e-07	0.0463	2.1067e-07	0.13381	2.5164e-07	0.16315	2.4399e-07		0.0682	0.000561625
				0.13376	2.5162e-07	0.04989	2.1655e-07	0.13415	2.5162e-07	0.16363	2.4375e-07		0.07065	0.000560541
				0.13833	2.5128e-07	0.04989	2.1655e-07	0.13876	2.5108e-07	0.16677	2.4222e-07		0.07106	0.000560114
				0.13872	2.5124e-07	0.04989	2.1655e-07	0.1392	2.5102e-07	0.17994	2.3678e-07		0.07282	0.000558928
				0.14328	2.5047e-07	0.05044	2.1738e-07	0.14372	2.5038e-07	0.18089	2.3649e-07		0.0754	0.000558341
				0.14368	2.5041e-07	0.05044	2.1738e-07	0.14416	2.5033e-07	0.18164	2.358e-07		0.07587	0.000558873
				0.14816	2.4973e-07	0.05462	2.2311e-07	0.1487	2.495e-07	0.18215	2.3536e-07		0.07635	0.000557935
				0.14861	2.4964e-07	0.05462	2.2311e-07	0.14914	2.4941e-07	0.18299	2.3433e-07		0.07782	0.000557719
				0.1531	2.4869e-07	0.05506	2.2364e-07	0.15364	2.485e-07	0.18309	2.3421e-07		0.07801	0.000557628
				0.15355	2.4857e-07	0.05506	2.2364e-07	0.15404	2.484e-07	0.19231	2.2249e-07		0.08151	0.000554506
				0.15804	2.4725e-07	0.05506	2.2364e-07	0.1586	2.4705e-07	0.1942	2.203e-07		0.08211	0.000554121
				0.15844	2.4715e-07	0.05955	2.2877e-07	0.15905	2.469e-07	0.19437	2.2006e-07		0.08227	0.000554246
				0.16305	2.4553e-07	0.05955	2.2877e-07	0.16364	2.453e-07	0.19467	2.1966e-07		0.08274	0.00055473
				0.16348	2.4537e-07	0.05997	2.292e-07	0.16394	2.452e-07	0.20379	2.0547e-07		0.08443	0.000553141
				0.16799	2.4335e-07	0.06452	2.3353e-07	0.16857	2.4309e-07	0.20453	2.0404e-07		0.08547	0.000553398
				0.16843	2.4314e-07	0.06452	2.3353e-07	0.16891	2.4292e-07	0.20549	2.0217e-07		0.08574	0.00055286
				0.17292	2.4075e-07	0.06452	2.3353e-07	0.17351	2.4059e-07	0.21192	1.8683e-07		0.08892	0.0005533
				0.1733	2.4053e-07	0.0649	2.3386e-07	0.17389	2.4036e-07	0.22086	1.617e-07		0.09059	0.000553023
				0.17784	2.3758e-07	0.0649	2.3386e-07	0.17849	2.3724e-07	0.22107	1.6105e-07		0.09076	0.000553125
				0.17837	2.3721e-07	0.06933	2.3721e-07	0.17878	2.3703e-07	0.22266	1.5589e-07		0.09335	0.000551669
				0.18284	2.3378e-07	0.06933	2.3721e-07	0.18338	2.3343e-07	0.22272	1.5568e-07		0.09565	0.000550944
				0.18318	2.3348e-07	0.06933	2.3721e-07	0.18376	2.331e-07	0.22305	1.5446e-07		0.09798	0.000549092
				0.18778	2.2916e-07	0.06991	2.3761e-07	0.18837	2.2869e-07	0.22306	1.5441e-07		0.09995	0.000548269
				0.18815	2.2877e-07	0.06991	2.3761e-07	0.18858	2.2847e-07	0.22335	1.5316e-07		0.10366	0.000546981
				0.19269	2.2367e-07	0.0744	2.4055e-07	0.19345	2.2276e-07	0.22689	1.3787e-07		0.10412	0.000546485
				0.19308	2.2319e-07	0.0744	2.4055e-07	0.1936	2.2257e-07	0.22724	1.3625e-07		0.10513	0.000545991
				0.1973	2.1728e-07	0.07482	2.408e-07	0.19827	2.1599e-07	0.22725	1.362e-07		0.10603	0.000546072
				0.19781	2.1652e-07	0.07482	2.408e-07	0.19867	2.1537e-07	0.22748	1.3507e-07		0.10639	0.000546104
				0.20143	2.1064e-07	0.07928	2.4311e-07	0.20323	2.0761e-07	0.23106	1.1791e-07		0.10675	0.000545199
				0.20201	2.0964e-07	0.07928	2.4311e-07	0.20365	2.0687e-07	0.23142	1.1592e-07		0.10945	0.000544541
				0.20524	2.0314e-07	0.07975	2.4334e-07	0.20369	2.068e-07	0.23143	1.1586e-07		0.11373	0.000541634
				0.20922	1.9517e-07	0.07975	2.4334e-07	0.20874	1.9638e-07	0.23163	1.1479e-07		0.11552	0.000541032
				0.20946	1.9462e-07	0.08423	2.4525e-07	0.20882	1.9621e-07	0.23522	9.48e-08		0.12046	0.000541259
				0.20972	1.94e-07	0.08423	2.4525e-07	0.20896	1.9587e-07	0.23559	9.2393e-08		0.12088	0.000541032
				0.21341	1.843e-07	0.08423	2.4525e-07	0.21331	1.8469e-07	0.2356	9.2339e-08		0.12327	0.000539466
				0.21718	1.7364e-07	0.08469	2.4542e-07	0.21748	1.7285e-07	0.23578	9.1299e-08		0.1268	0.000537066
				0.21747	1.7276e-07	0.08469	2.4542e-07	0.2175	1.7277e-07	0.23939	6.7843e-08		0.12935	0.000536529
				0.2177	1.7203e-07	0.08927	2.4711e-07	0.21753	1.727e-07	0.23977	6.496e-08		0.12964	0.000536871
				0.22153	1.5871e-07	0.08927	2.4711e-07	0.22157	1.5857e-07	0.23978	6.4904e-08		0.13513	0.00053282
				0.22558	1.432e-07	0.08927	2.4711e-07	0.22545	1.4367e-07	0.23994	6.3871e-08		0.1352	0.000532544
				0.2256	1.4311e-07	0.0897	2.4725e-07	0.22554	1.4331e-07	0.24356	3.6335e-08		0.13741	0.000531985
				0.22562	1.4301e-07	0.0897	2.4725e-07	0.22562	1.4293e-07	0.24394	3.2965e-08		0.13848	0.000531485
				0.22957	1.2451e-07	0.09417	2.484e-07	0.22954	1.247e-07	0.24395	3.2903e-08		0.13891	0.000531279
				0.23338	1.0487e-07	0.09417	2.484e-07	0.23327	1.0542e-07	0.2441	3.1748e-08		0.13928	0.000531304
				0.23338	1.0484e-07	0.09417	2.484e-07	0.23329	1.0531e-07	0.24772	3.1586e-15		0.14152	0.00053208
				0.23339	1.0482e-07	0.09463	2.4852e-07	0.23331	1.052e-07				0.14263	0.000532847
				0.23659	8.5417e-08	0.09463	2.4852e-07	0.23664	8.5123e-08				0.14579	0.000530901
				0.23924	6.809e-08	0.09463	2.4852e-07	0.23966	6.5182e-08				0.14642	0.000530665
				0.23924	6.8067e-08	0.09911	2.4952e-07	0.23967	6.5095e-08				0.14731	0.000530174
				0.23925	6.8049e-08	0.09957	2.4962e-07	0.23968	6.5027e-08				0.15103	0.00052771
				0.24143	5.2198e-08	0.09957	2.4962e-07	0.24181	4.9436e-08				0.15637	0.000526316
				0.24191	4.852e-08	0.10404	2.5046e-07	0.24229	4.5689e-08				0.1598	0.000525031
				0.24248	4.4244e-08	0.10404	2.5046e-07	0.24279	4.1862e-08				0.16019	0.000525002
				0.24296	4.043e-08	0.10444	2.505e-07	0.24328	3.7971e-08				0.16031	0.000524609
				0.24353	3.6004e-08	0.10444	2.505e-07	0.24378	3.403e-08				0.16209	0.0005244
				0.24401	3.2048e-08	0.10899	2.5116e-07	0.24427	2.9996e-08				0.16733	0.000522919
				0.24458	2.7469e-08	0.10899	2.5116e-07	0.24477	2.5934e-08				0.17012	0.000521984
				0.24506	2.3374e-08	0.10899	2.5116e-07	0.24526	2.1761e-08				0.1703	0.00052202
				0.24563	1.8629e-08	0.10899	2.5116e-07	0.24575	1.7568e-08				0.17117	0.000522288
				0.24611	1.4401e-08	0.1094	2.512e-07	0.24624	1.3257e-08				0.17154	0.000521744
				0.24668	9.4756e-09	0.1094	2.512e-07	0.24674	8.9253e-09				0.17201	0.000522063
				0.24724	4.3634e-09	0.1094	2.512e-07	0.24723	4.4729e-09				0.17269	0.000521744
				0.24772	0	0.11397	2.5151e-07	0.24772	3.2554e-15				0.17306	0.000521207
						0.11397	2.5151e-07						0.17345	0.000521188
						0.11397	2.5151e-07						0.17386	0.000521109
						0.11443	2.5154e-07						0.18416	0.000515856
						0.11443	2.5154e-07						0.18459	0.000515738
						0.11903	2.5178e-07						0.1926	0.00051298
						0.11903	2.5178e-07						0.19318	0.000512993
						0.11903	2.5178e-07						0.19524	0.00051219
						0.11943	2.5182e-07						0.19614	0.000512389
						0.11943	2.5182e-07						0.19879	0.000511092
						0.12392	2.5183e-07						0.20273	0.000509545
						0.12392	2.5183e-07						0.20679	0.000508245
						0.12392	2.5183e-07						0.20889	0.000507444
						0.12427	2.5181e-07						0.2127	0.000506347
						0.12427	2.5181e-07						0.2167	0.000504845
						0.12886	2.5184e-07						0.21719	0.000504627
						0.12886	2.5184e-07						0.2178	0.000504591
						0.12922	2.5183e-07						0.21934	0.00050424
						0.12922	2.5183e-07						0.22147	0.000503454
						0.1338	2.516e-07						0.2238	0.000502681
						0.1338	2.516e-07						0.23099	0.000500887
						0.13416	2.5157e-07						0.23308	0.000499828
						0.13416	2.5157e-07						0.2342	0.000499573
						0.13416	2.5157e-07						0.23792	0.000498487
						0.13876	2.5111e-07						0.23861	0.000497884
						0.13921	2.5105e-07						0.24236	0.000496782
						0.13921	2.5105e-07						0.24558	0.000495562
						0.1437	2.5037e-07						0.25295	0.000492587
						0.1437	2.5037e-07						0.25561	0.000491765
						0.1437	2.5037e-07						0.25838	0.00049075
						0.1437	2.5037e-07						0.2591	0.000490544
						0.14417	2.503e-07						0.26147	0.000489922
						0.14417	2.503e-07						0.26528	0.000488917
						0.14417	2.503e-07						0.26594	0.000488456
						0.14869	2.497e-07						0.26765	0.000488324
						0.14869	2.497e-07						0.27054	0.000487543
						0.14914	2.4962e-07						0.27107	0.000487328
						0.14914	2.4962e-07						0.27177	0.000487177
						0.15364	2.484e-07						0.2731	0.000487001
						0.15364	2.484e-07						0.28128	0.000484926
						0.15364	2.484e-07						0.28788	0.000482493
						0.15404	2.4829e-07						0.28903	0.000481957
						0.15404	2.4829e-07						0.29135	0.000481208
						0.1586	2.4691e-07						0.29142	0.000481093
						0.1586	2.4691e-07						0.29238	0.000480881
						0.15905	2.4677e-07						0.293	0.000480887
						0.15905	2.4677e-07						0.29661	0.000479755
						0.16364	2.4521e-07						0.29752	0.000479296
						0.16364	2.4521e-07						0.31062	0.000475823
						0.16364	2.4521e-07						0.31129	0.000475762
						0.16394	2.451e-07						0.31139	0.000475609
						0.16394	2.451e-07						0.31154	0.000475701
						0.16394	2.451e-07						0.31259	0.000475063
						0.16857	2.4311e-07						0.31853	0.000473111
						0.16857	2.4311e-07						0.32747	0.000470272
						0.16857	2.4311e-07						0.33833	0.000467886
						0.16892	2.4292e-07						0.33867	0.000467712
						0.16892	2.4292e-07						0.33979	0.000467347
						0.1735	2.4052e-07						0.34332	0.00046662
						0.1735	2.4052e-07						0.34418	0.000466326
						0.1735	2.4052e-07						0.34907	0.00046495
						0.17389	2.4029e-07						0.35239	0.000463975
						0.17389	2.4029e-07						0.35912	0.000462519
						0.1785	2.3726e-07						0.35944	0.000462386
						0.1785	2.3726e-07						0.35954	0.000462535
						0.1785	2.3726e-07						0.36321	0.000461441
						0.17878	2.3707e-07						0.36347	0.000461386
						0.18339	2.3332e-07						0.37404	0.000458507
						0.18339	2.3332e-07						0.37501	0.000458121
						0.18339	2.3332e-07						0.37683	0.000457501
						0.18376	2.3301e-07						0.38358	0.000455707
						0.18838	2.2858e-07						0.38434	0.000455326
						0.18838	2.2858e-07						0.38612	0.000454781
						0.18838	2.2858e-07						0.39399	0.00045255
						0.18857	2.2839e-07						0.40294	0.000450439
						0.18857	2.2839e-07						0.40308	0.000450531
						0.18857	2.2839e-07						0.41228	0.000448482
						0.19345	2.2265e-07						0.41661	0.000447181
						0.19345	2.2265e-07						0.41734	0.000447117
						0.19345	2.2265e-07						0.41756	0.000446882
						0.1936	2.2246e-07						0.42469	0.00044503
						0.1936	2.2246e-07						0.43119	0.000443424
						0.19828	2.1596e-07						0.43787	0.00044214
						0.19828	2.1596e-07						0.44317	0.000440914
						0.19867	2.1536e-07						0.44433	0.000440438
						0.19867	2.1536e-07						0.45117	0.000438859
						0.19867	2.1536e-07						0.46262	0.000435995
						0.20317	2.0775e-07						0.47335	0.000433717
						0.20366	2.069e-07						0.47389	0.000433645
						0.20366	2.069e-07						0.47541	0.00043331
						0.20366	2.069e-07						0.48395	0.00043145
						0.2037	2.0682e-07						0.48969	0.000430068
						0.2037	2.0682e-07						0.49145	0.000429749
						0.2037	2.0682e-07						0.50358	0.000426943
						0.20875	1.9639e-07						0.50387	0.000426896
						0.20875	1.9639e-07						0.50702	0.000426216
						0.20882	1.9621e-07						0.51227	0.000425166
						0.20882	1.9621e-07						0.52136	0.000422932
						0.20897	1.9586e-07						0.53098	0.000420731
						0.20897	1.9586e-07						0.53172	0.000420522
						0.20897	1.9586e-07						0.53364	0.000420133
						0.21333	1.8464e-07						0.54	0.000419074
						0.21333	1.8464e-07						0.54805	0.00041748
						0.21753	1.7273e-07						0.55344	0.000416486
						0.21753	1.7273e-07						0.55956	0.000415326
						0.21754	1.727e-07						0.56581	0.000414097
						0.21754	1.727e-07						0.56916	0.000413416
						0.21755	1.7267e-07						0.57251	0.000412744
						0.21755	1.7267e-07						0.57912	0.000411486
						0.21755	1.7267e-07						0.58728	0.000410026
						0.22163	1.5831e-07						0.59191	0.000409015
						0.22163	1.5831e-07						0.59499	0.000408578
						0.22163	1.5831e-07						0.5979	0.000407928
						0.22163	1.5831e-07						0.60161	0.000407407
						0.22555	1.4321e-07						0.60197	0.000407329
						0.22555	1.4321e-07						0.6221	0.000403954
						0.22563	1.4291e-07						0.62498	0.000403373
						0.22563	1.4291e-07						0.62524	0.000403365
						0.2257	1.426e-07						0.62819	0.000402904
						0.2257	1.426e-07						0.63301	0.000402047
						0.2257	1.426e-07						0.63696	0.000401438
						0.22965	1.2408e-07						0.63995	0.000400969
						0.22965	1.2408e-07						0.65119	0.000399269
						0.22965	1.2408e-07						0.65678	0.000398764
						0.2335	1.0418e-07						0.66662	0.000397528
						0.2335	1.0418e-07						0.67023	0.000396879
						0.23353	1.0401e-07						0.67866	0.000395485
						0.23353	1.0401e-07						0.68657	0.000394133
						0.23355	1.0386e-07						0.68961	0.000393701
						0.23355	1.0386e-07						0.69532	0.000392769
						0.2368	8.4072e-08						0.70347	0.000391772
						0.23995	6.3174e-08						0.72266	0.000389395
						0.23995	6.3174e-08						0.72749	0.000388871
						0.23995	6.3158e-08						0.7285	0.000388744
						0.23995	6.3158e-08						0.73083	0.000388462
						0.23996	6.3146e-08						0.73166	0.000388432
						0.23996	6.3146e-08						0.73422	0.000388167
						0.2421	4.7222e-08						0.76107	0.000385247
						0.2421	4.7222e-08						0.76903	0.00038425
						0.2421	4.7222e-08						0.7722	0.000383968
						0.24251	4.3952e-08						0.77562	0.000383435
						0.24304	3.9942e-08						0.78724	0.000381967
						0.24304	3.9942e-08						0.8011	0.000380727
						0.24345	3.6564e-08						0.81174	0.000379801
						0.24397	3.244e-08						0.81693	0.000379469
						0.24397	3.244e-08						0.81812	0.000379406
						0.24439	2.8956e-08						0.82178	0.000379055
						0.24491	2.4704e-08						0.82225	0.000379082
						0.24491	2.4704e-08						0.86329	0.000375308
						0.24533	2.112e-08						0.86499	0.000375149
						0.24585	1.6723e-08						0.86502	0.000375136
						0.24585	1.6723e-08						0.8666	0.000375029
						0.24627	1.3042e-08						0.86661	0.000375025
						0.24679	8.4909e-09						0.86846	0.000374801
						0.24679	8.4909e-09						0.88188	0.000373634
						0.2472	4.7099e-09						0.90518	0.000371528
						0.24772	3.2564e-15						0.918	0.000370697
													0.91985	0.000370604
													0.9218	0.000370471
													0.94456	0.000369272
													0.94744	0.0003691
													0.95076	0.000368968
													0.9517	0.000368919
													0.95315	0.000368777
													0.95335	0.000368805
													0.95372	0.000368767
													0.95536	0.000368657
													0.95631	0.0003685
													0.97405	0.000366819
													0.97745	0.000366566
													0.98605	0.000365803
													0.98619	0.000365751
													0.98628	0.000365718
													1.0095	0.000364141
													1.0096	0.000364105
													1.0117	0.000364041
													1.0143	0.000363896
													1.017	0.000363815
													1.0282	0.000363256
													1.0381	0.000362778
													1.0402	0.000362719
													1.0409	0.000362667
													1.0484	0.000362266
													1.0539	0.000361989
													1.0684	0.000361101
													1.0872	0.000359731
													1.0899	0.000359574
													1.0943	0.000359316
													1.11	0.000358559
													1.1189	0.00035812
													1.1226	0.000357919
													1.1243	0.000357823
													1.1253	0.00035786
													1.1307	0.000357655
													1.1512	0.000356758
													1.1518	0.000356746
													1.1529	0.000356666
													1.1535	0.000356654
													1.1545	0.000356605
													1.1613	0.000356239
													1.1705	0.000355831
													1.1845	0.000355087
													1.1875	0.000354947
													1.1892	0.00035486
													1.1908	0.000354803
													1.1933	0.000354731
													1.1951	0.000354615
													1.2011	0.000354425
													1.216	0.000353783
													1.2167	0.000353744
													1.2208	0.000353621
													1.221	0.000353563
													1.2212	0.000353587
													1.2244	0.000353479
													1.2276	0.000353291
													1.2389	0.000352813
													1.2415	0.000352638
													1.2519	0.000352185
													1.2558	0.000352047
													1.2564	0.000351958
													1.2604	0.000351872
													1.2606	0.000351817
													1.2638	0.000351717
													1.2818	0.000351069
													1.2823	0.00035101
													1.2835	0.000350993
													1.2899	0.000350725
													1.2907	0.000350662
													1.2911	0.000350631
													1.3018	0.000350207
													1.3024	0.0003502
													1.3068	0.000350015
													1.3096	0.000349878
													1.3098	0.000349901
													1.3188	0.000349712
													1.3209	0.00034961
													1.3223	0.000349542
													1.325	0.000349434
													1.3258	0.000349374
													1.3469	0.000348652
													1.349	0.000348554
													1.3492	0.000348577
													1.3493	0.000348551
													1.3495	0.000348499
													1.3496	0.000348548
													1.3497	0.000348522
													1.3498	0.00034857
													1.3499	0.000348544
													1.352	0.000348447
													1.3678	0.000347858
													1.3686	0.000347801
													1.379	0.000347498
													1.379	0.000347498
													1.3838	0.000347377
													1.3854	0.000347337
													1.392	0.000347055
													1.4024	0.000346763
													1.4063	0.000346583
													1.407	0.000346553
													1.4235	0.000346048
													1.4244	0.00034604
													1.4246	0.000345992
													1.4249	0.000345989
													1.4302	0.000345826
													1.4336	0.000345773
													1.438	0.000345619
													1.4476	0.00034533
													1.4482	0.000345325
													1.4495	0.000345291
													1.4522	0.0003452
													1.4528	0.000345195
													1.4529	0.000345172
													1.4608	0.00034488
													1.4618	0.000344849
													1.4642	0.000344762
													1.4705	0.000344645
													1.4708	0.000344642
													1.4714	0.000344638
													1.4765	0.000344463
													1.4873	0.000344113
													1.4891	0.000344033
													1.4896	0.000344052
													1.4903	0.000344025
													1.4942	0.00034393
													1.496	0.00034385
													1.4969	0.000343844
													1.5013	0.000343769
													1.5076	0.000343592
													1.5116	0.000343411
													1.5152	0.000343321
													1.5161	0.000343249
													1.5206	0.000343154
													1.5253	0.00034308
													1.5271	0.000343003
													1.5306	0.000342872
													1.5349	0.000342758
													1.5369	0.000342703
													1.5389	0.000342647
													1.5395	0.000342644
													1.5479	0.000342529
													1.5488	0.000342459
													1.5519	0.000342419
													1.5612	0.000342173
													1.5616	0.000342149
													1.5631	0.000342141
													1.5656	0.000342041
													1.5665	0.000342036
													1.5672	0.000342011
													1.5688	0.000341981
													1.5689	0.000341959
													1.569	0.000341938
													1.5811	0.000341534
													1.585	0.000341451
													1.5885	0.000341391
													1.5892	0.000341367
													1.59	0.000341321
													1.5928	0.000341286
													1.595	0.000341191
													1.5979	0.000341135
													1.5983	0.000341112
													1.6	0.000341063
													1.6002	0.000341082
													1.6002	0.000341082
													1.6068	0.000340988
													1.6069	0.000340967
													1.6138	0.000340749
													1.6152	0.000340701
													1.6153	0.000340742
													1.6162	0.000340676
													1.6168	0.000340673
													1.6169	0.000340652
													1.6186	0.000340603
													1.619	0.000340642
													1.6273	0.00034038
													1.6318	0.000340299
													1.6321	0.000340298
													1.6342	0.000340228
													1.6384	0.000340149
													1.6441	0.000340004
													1.6464	0.000339954
													1.6476	0.000339949
													1.6489	0.000339924
													1.6492	0.000339922
													1.6493	0.000339902
													1.6513	0.000339853
													1.6538	0.000339823
													1.6569	0.000339791
													1.6612	0.000339634
													1.6625	0.000339609
													1.6631	0.000339607
													1.6642	0.000339623
													1.6652	0.000339539
													1.6657	0.000339557
													1.666	0.000339556
													1.6713	0.000339377
													1.6735	0.000339289
													1.6779	0.000339234
													1.6802	0.000339186
													1.6802	0.000339186
													1.6817	0.000339181
													1.6817	0.000339181
													1.6832	0.000339116
													1.6838	0.000339114
													1.6865	0.000339045
													1.6893	0.000338957
													1.6907	0.000339031
													1.6909	0.000338991
													1.6924	0.000338986
													1.6997	0.000338707
													1.6997	0.000338707
													1.6998	0.000338687
													1.7007	0.000338625
													1.7014	0.000338604
													1.7014	0.000338604
													1.702	0.000338602
													1.7071	0.000338644
													1.7098	0.000338519
													1.7105	0.000338498
													1.7128	0.000338452
													1.7152	0.000338444
													1.7154	0.000338463
													1.7155	0.000338444
													1.7164	0.000338441
													1.7192	0.000338355
													1.7221	0.000338308
													1.7221	0.000338308
													1.7234	0.000338285
													1.7236	0.000338246
													1.7245	0.000338243
													1.7273	0.000338158
													1.7281	0.000338117
													1.7301	0.000338131
													1.7318	0.000338088
													1.7319	0.000338068
													1.7319	0.000338068
													1.7319	0.000338126
													1.7324	0.000338086
													1.7377	0.000337918
													1.739	0.000337895
													1.74	0.000337874
													1.7403	0.000337873
													1.7405	0.000337891
													1.7412	0.00033787
													1.7444	0.000337824
													1.746	0.000337743
													1.7479	0.00033772
													1.7481	0.000337738
													1.7485	0.000337718
													1.7493	0.000337735
													1.7504	0.000337694
													1.7531	0.000337688
													1.7541	0.000337666
													1.7546	0.000337627
													1.756	0.000337585
													1.7582	0.000337561
													1.7596	0.00033752
													1.7614	0.000337459
													1.7624	0.000337438
													1.7627	0.000337437
													1.763	0.000337436
													1.7639	0.000337434
													1.7667	0.000337352
													1.7669	0.000337371
													1.7672	0.00033737
													1.7682	0.000337349
													1.7708	0.000337305
													1.7709	0.000337286
													1.771	0.000337324
													1.771	0.000337324
													1.7723	0.000337245
													1.7733	0.000337168
													1.7772	0.00033716
													1.7774	0.000337122
													1.7793	0.000337155
													1.7795	0.000337117
													1.7812	0.000337076
													1.7823	0.000337036
													1.7823	0.000337036
													1.784	0.000336996
													1.7857	0.000337011
													1.7868	0.000336971
													1.7877	0.000336969
													1.7878	0.00033695
													1.7882	0.000336931
													1.7892	0.00033691
													1.7897	0.000336872
													1.7914	0.000336832
													1.7921	0.000336812
													1.7923	0.000336774
													1.7926	0.000336773
													1.7941	0.000336771
													1.7965	0.000336766
													1.7971	0.000336765
													1.7974	0.000336764
													1.7983	0.000336762
													1.7992	0.000336705
													1.8	0.000336667
													1.8013	0.000336646
													1.8015	0.000336664
													1.8038	0.000336623
													1.8043	0.000336585
													1.8045	0.000336603
													1.8049	0.000336584
													1.8052	0.000336583
													1.8053	0.000336565
													1.8054	0.000336601
													1.8064	0.000336581
													1.8064	0.000336581
													1.8089	0.000336503
													1.81	0.000336519
													1.8109	0.000336518
													1.8112	0.000336517
													1.8116	0.000336498
													1.8117	0.000336535
													1.8118	0.000336516
													1.8122	0.000336497
													1.8131	0.00033644
													1.8143	0.000336438
													1.8153	0.000336418
													1.8161	0.00033638
													1.8166	0.000336343
													1.8177	0.000336359
													1.8193	0.000336283
													1.8205	0.000336281
													1.8208	0.000336281
													1.8211	0.00033628
													1.8231	0.00033624
													1.824	0.000336239
													1.8255	0.000336237
													1.8257	0.0003362
													1.8258	0.000336236
													1.8277	0.000336215
													1.8285	0.000336177
													1.83	0.00033612
													1.8303	0.00033612
													1.8317	0.000336081
													1.832	0.000336081
													1.8342	0.000336005
													1.8349	0.000335986
													1.836	0.000336002
													1.8368	0.000335965
													1.8397	0.000335924
													1.8402	0.000335942
													1.8409	0.000335923
													1.8419	0.000335903
													1.8431	0.000335901
													1.8437	0.000335846
													1.8442	0.000335864
													1.8448	0.000335863
													1.8458	0.000335844
													1.8471	0.000335824
													1.8488	0.000335731
													1.8494	0.000335731
													1.8502	0.000335693
													1.8506	0.000335675
													1.8508	0.000335693
													1.8516	0.000335656
													1.8522	0.000335655
													1.8524	0.000335673
													1.8529	0.000335636
													1.8531	0.000335654
													1.8541	0.000335688
													1.8562	0.000335632
													1.8575	0.000335612
													1.8588	0.000335593
													1.8591	0.000335592
													1.8594	0.000335592
													1.8614	0.0003355
													1.862	0.000335499
													1.8645	0.000335425
													1.8656	0.000335442
													1.8669	0.000335476
													1.87	0.000335401
													1.8711	0.000335364
													1.8731	0.000335326
													1.8736	0.00033529
													1.8741	0.000335254
													1.8764	0.000335216
													1.8769	0.00033518
													1.878	0.000335197
													1.8825	0.000335193
													1.8834	0.000335139
													1.8836	0.000335156
													1.8866	0.000335047
													1.888	0.000335064
													1.8903	0.000334973
													1.8931	0.000334953
													1.8933	0.000334971
													1.8933	0.000334971
													1.8933	0.000334971
													1.8934	0.000334953
													1.896	0.000334916
													1.8961	0.000334898
													1.8961	0.000334898
													1.9015	0.000334788
													1.9034	0.000334822
													1.906	0.000334785
													1.9075	0.000334731
													1.9089	0.000334695
													1.9108	0.000334624
													1.9116	0.000334641
													1.9125	0.000334588
													1.9135	0.000334622
													1.9158	0.000334586
													1.9184	0.000334497
													1.9201	0.000334462
													1.9215	0.000334426
													1.9227	0.000334426
													1.9239	0.000334425
													1.9266	0.000334371
													1.927	0.000334354
													1.9273	0.000334354
													1.9303	0.000334352
													1.9375	0.000334194
													1.9375	0.000334194
													1.9379	0.000334176
													1.938	0.000334211
													1.938	0.000334211
													1.9381	0.000334193
													1.9386	0.000334159
													1.9391	0.000334176
													1.9391	0.000334176
													1.9464	0.000334001
													1.9478	0.000333967
													1.953	0.000333897
													1.9542	0.000333845
													1.9557	0.000333845
													1.9584	0.000333742
													1.9606	0.000333775
													1.9646	0.000333859
													1.9647	0.000333842
													1.9667	0.000333808
													1.9675	0.000333825
													1.9686	0.000333791
													1.9706	0.000333705
													1.9746	0.000333536
													1.9766	0.000333451
													1.9775	0.000333502
													1.9782	0.000333485
													1.9808	0.000333401
													1.9871	0.00033335
													1.988	0.0003334
													1.9881	0.000333384
													1.9886	0.00033335
													1.9901	0.00033335
													1.9901	0.00033335
													1.9902	0.000333333
													1.9904	0.00033335
													2.0013	0.000333083
													2.0021	0.00033315
													2.0045	0.000333101
													2.0051	0.000333101
													2.0054	0.000333051
													2.006	0.000333051
													2.0062	0.000333067
													2.01	0.000332985
													2.0156	0.000332903
													2.017	0.00033292
													2.023	0.000332823
													2.025	0.00033279
													2.0281	0.000332725
													2.0302	0.000332726
													2.0325	0.000332694
													2.0341	0.000332629
													2.039	0.000332565
													2.0415	0.000332501
													2.043	0.000332501
													2.0487	0.000332406
													2.0553	0.000332263
													2.0553	0.000332263
													2.0554	0.000332247
													2.0562	0.000332263
													2.0577	0.000332216
													2.0619	0.000332169
													2.0695	0.000332013
													2.0719	0.000332014
													2.0726	0.000331998
													2.0747	0.000331952
													2.0748	0.000331936
													2.0764	0.000331921
													2.0835	0.000331893
													2.0883	0.000331897
													2.0907	0.000331898
													2.0965	0.000331743
													2.1008	0.000331588
													2.1055	0.000331465
													2.1058	0.000331465
													2.1093	0.000331532
													2.1094	0.000331516
													2.1125	0.000331456
													2.1156	0.000331443
													2.1222	0.000331307
													2.1256	0.000331248
													2.126	0.000331232
													2.1275	0.000331187
													2.1401	0.000331106
													2.1405	0.000331138
													2.1405	0.000331138
													2.1412	0.000331123
													2.1419	0.000331108
													2.1425	0.000331109
													2.1427	0.000331078
													2.1604	0.000330726
													2.1613	0.000330727
													2.1674	0.000330673
													2.1706	0.000330692
													2.1711	0.000330662
													2.1721	0.000330648
													2.1724	0.000330648
													2.1806	0.000330505
													2.1869	0.000330376
													2.1907	0.000330351
													2.1913	0.000330352
													2.1993	0.000330287
													2.2001	0.000330303
													2.2017	0.00033029
													2.2071	0.000330252
													2.2075	0.000330238
													2.2084	0.000330194
													2.2086	0.000330209
													2.2091	0.00033018
													2.2304	0.000329761
													2.2306	0.000329732
													2.2324	0.000329735
													2.2325	0.00032972
													2.2348	0.000329694
													2.2364	0.000329726
													2.2377	0.000329714
													2.2481	0.000329701
													2.2538	0.000329621
													2.2632	0.000329445
													2.2698	0.000329324
													2.2792	0.000329194
													2.2813	0.000329154
													2.2857	0.000329133
													2.2883	0.000329109
													2.2913	0.000329027
													2.2946	0.000329033
													2.3059	0.000328939
													2.3066	0.000328969
													2.3101	0.000328904
													2.3256	0.000328732
													2.3295	0.000328654
													2.3328	0.000328618
													2.3352	0.00032858
													2.3387	0.000328516
													2.3452	0.000328501
													2.3473	0.000328462
													2.3474	0.000328448
													2.3601	0.000328334
													2.3642	0.000328272
													2.3743	0.000328139
													2.3776	0.000328062
													2.3861	0.000327983
													2.3937	0.000327944
													2.3947	0.000327933
													2.4036	0.0003278
													2.417	0.000327596
													2.4187	0.000327573
													2.4219	0.000327511
													2.4237	0.000327516
													2.4274	0.00032747
													2.439	0.000327388
													2.4439	0.000327346
													2.4461	0.000327297
													2.4512	0.000327268
													2.4536	0.000327233
													2.4594	0.000327194
													2.4695	0.000327151
													2.4701	0.000327153
													2.4847	0.000326961
													2.4976	0.000326834
													2.498	0.000326821
													2.4981	0.000326808
													2.5029	0.000326741
													2.5046	0.000326759
													2.5312	0.000326446
													2.5342	0.000326375
													2.54	0.000326417
													2.5484	0.00032644
													2.5581	0.000326375
													2.5666	0.000326229
													2.5829	0.000325913
													2.5862	0.000325845
													2.6053	0.000325721
													2.6235	0.000325557
													2.6256	0.000325564
													2.6257	0.000325551
													2.6262	0.000325527
													2.6266	0.000325554
													2.6268	0.000325529
													2.6274	0.000325531
													2.6276	0.000325544
													2.6363	0.000325456
													2.659	0.000325273
													2.6631	0.000325222
													2.6743	0.000325132
													2.676	0.000325112
													2.6767	0.000325102
													2.6951	0.00032496
													2.7156	0.000324753
													2.7219	0.000324736
													2.7337	0.000324652
													2.7386	0.000324655
													2.7391	0.000324669
													2.7412	0.000324639
													2.7631	0.000324418
													2.7695	0.000324355
													2.7708	0.000324311
													2.7828	0.000324206
													2.7829	0.000324194
													2.7833	0.000324184
													2.784	0.000324174
													2.7858	0.00032418
													2.7859	0.000324168
													2.7869	0.000324159
													2.79	0.000324158
													2.823	0.000323911
													2.825	0.000323894
													2.8254	0.000323919
													2.8299	0.000323863
													2.8556	0.00032368
													2.8576	0.000323663
													2.8712	0.000323558
													2.8713	0.000323582
													2.8726	0.00032354
													2.8734	0.000323554
													2.8758	0.000323527
													2.8991	0.000323376
													2.9078	0.000323303
													2.931	0.000323166
													2.9319	0.000323135
													2.9322	0.000323136
													2.9358	0.000323115
													2.9362	0.000323105
													2.9616	0.0003229
													2.9624	0.00032288
													2.9924	0.000322651
													2.9925	0.00032264
													2.9936	0.000322655
													2.9951	0.000322627
													3.0472	0.000322329
													3.0536	0.000322275
													3.0545	0.000322279
													3.0547	0.00032229
													3.065	0.000322219
													3.1136	0.000321975
													3.1145	0.000321978
													3.1145	0.000321978
													3.1148	0.000321947
													3.1163	0.000321952
													3.1695	0.00032147
													3.1698	0.000321471
													3.1717	0.000321436
													3.1719	0.000321448
													3.2035	0.000321398
													3.205	0.000321373
													3.2165	0.000321343
													3.2167	0.000321354
													3.2172	0.000321335
													3.2291	0.000321235
													3.231	0.000321201
													3.2364	0.000321159
													3.2367	0.00032116
													3.256	0.000320977
													3.2566	0.000320979
													3.2569	0.00032098
													3.2602	0.000320962
													3.2622	0.000320949
													3.2669	0.000320946
													3.2817	0.000320931
													3.3008	0.000320892
													3.3011	0.000320863
													3.3025	0.000320878
													3.3272	0.00032069
													3.3285	0.000320655
													3.3286	0.000320675
													3.3286	0.000320675
													3.3603	0.000320418
													3.3603	0.000320418
													3.3623	0.000320435
													3.3624	0.000320426
													3.3626	0.000320407
													3.363	0.000320428
													3.3664	0.000320402
													3.4081	0.000320237
													3.4211	0.00032016
													3.4211	0.000320189
													3.4396	0.000320066
													3.4396	0.000320066
													3.4404	0.00032005
													3.4837	0.000319775
													3.4845	0.000319788
													3.4846	0.000319778
													3.5108	0.000319699
													3.511	0.000319709
													3.5114	0.000319702
													3.5152	0.000319669
													3.5382	0.000319626
													3.5388	0.000319628
													3.5484	0.000319609
													3.5484	0.000319637
													3.5488	0.000319629
													3.5699	0.000319449
													3.5799	0.000319366
													3.6011	0.00031918
													3.6012	0.000319171
													3.6012	0.000319199
													3.6047	0.000319167
													3.636	0.000319169
													3.6369	0.000319173
													3.638	0.000319186
													3.6381	0.000319178
													3.6382	0.000319169
													3.6658	0.000319003
													3.6664	0.000319005
													3.6671	0.000318999
													3.6865	0.000318866
													3.69	0.000318835
													3.6934	0.000318812
													3.6957	0.000318803
													3.6985	0.000318778
													3.7245	0.000318781
													3.7246	0.000318799
													3.7292	0.000318782
													3.7338	0.000318791
													3.7347	0.000318767
													3.7361	0.000318782
													3.7361	0.000318782
													3.7404	0.000318736
													3.7905	0.000318401
													3.7908	0.000318402
													3.7911	0.000318404
													3.8043	0.000318324
													3.846	0.000318253
													3.8509	0.000318237
													3.8515	0.00031824
													3.853	0.00031822
													3.8737	0.00031812
													3.8741	0.000318113
													3.9109	0.000317906
													3.912	0.000317894
													3.912	0.000317894
													3.9121	0.000317886
													3.9123	0.000317895
													3.943	0.000317804
													3.9433	0.000317805
													3.9535	0.000317769
													3.9711	0.000317721
													3.9715	0.000317714
													3.9721	0.000317716
													3.9846	0.000317648
													4.0081	0.000317582
													4.0086	0.000317567
													4.0307	0.000317488
													4.0309	0.000317473
													4.0316	0.000317492
													4.0317	0.000317484
													4.0323	0.000317486
													4.0913	0.000317259
													4.0921	0.000317245
													4.0921	0.000317245
													4.0951	0.000317233
													4.1512	0.000317017
													4.1528	0.000317015
													4.1529	0.000317007
													4.1554	0.000316985
													4.2114	0.000316831
													4.2157	0.000316816
													4.2157	0.000316816
													4.2159	0.000316801
													4.2702	0.000316636
													4.2703	0.000316629
													4.2751	0.000316624
													4.2751	0.000316624
													4.2762	0.000316613
													4.317	0.000316423
													4.3233	0.000316402
													4.3302	0.000316383
													4.3404	0.000316353
													4.349	0.000316303
													4.3525	0.000316301
													4.3529	0.000316295
													4.3681	0.000316316
													4.3774	0.000316329
													4.3794	0.000316322
													4.3867	0.000316297
													4.388	0.000316294
													4.3884	0.000316288
													4.4107	0.000316231
													4.4202	0.000316207
													4.4216	0.000316198
													4.4244	0.000316178
													4.4665	0.000315907
													4.468	0.000315891
													4.468	0.000315891
													4.4695	0.000315874
													4.4696	0.00031589
													4.4891	0.000315943
													4.4922	0.000315948
													4.4925	0.000315949
													4.5036	0.000315858
													4.5071	0.000315835
													4.51	0.000315809
													4.5183	0.000315805
													4.5184	0.000315798
													4.5216	0.000315795
													4.5287	0.000315808
													4.5289	0.000315816
													4.5403	0.000315816
													4.5413	0.000315813
													4.5477	0.000315764
													4.5559	0.000315722
													4.5571	0.000315727
													4.571	0.000315642
													4.579	0.000315615
													4.581	0.000315608
													4.5911	0.000315611
													4.5941	0.0003156
													4.5945	0.000315595
													4.5957	0.000315599
													4.6103	0.000315554
													4.6126	0.000315549
													4.6291	0.000315461
													4.6308	0.000315475
													4.6416	0.000315408
													4.6473	0.000315387
													4.6547	0.00031538
													4.6674	0.000315358
													4.6736	0.000315346
													4.6758	0.000315368
													4.6819	0.000315342
													4.6873	0.00031532
													4.6934	0.000315294
													4.7042	0.00031525
													4.7105	0.000315232
													4.7116	0.000315222
													4.7286	0.000315167
													4.7339	0.000315174
													4.7457	0.000315106
													4.751	0.000315092
													4.7527	0.000315084
													4.7669	0.000315068
													4.7675	0.000315071
													4.7685	0.000315068
													4.7693	0.000315057
													4.7745	0.00031507
													4.7777	0.000315047
													4.7793	0.000315046
													4.7896	0.000315016
													4.8007	0.000314996
													4.8029	0.000314976
													4.8067	0.000314956
													4.8073	0.000314959
													4.8094	0.000314967
													4.824	0.000314925
													4.8282	0.0003149
													4.8405	0.000314864
													4.8414	0.000314847
													4.8416	0.000314855
													4.8441	0.000314837
													4.8461	0.00031483
													4.847	0.000314834
													4.8472	0.000314821
													4.848	0.000314831
													4.8482	0.000314818
													4.8637	0.000314781
													4.8728	0.000314768
													4.875	0.000314749
													4.8831	0.000314739
													4.8904	0.000314739
													4.8915	0.00031473
													4.8928	0.000314728
													4.8957	0.000314705
													4.8968	0.000314695
													4.914	0.000314632
													4.9157	0.000314625
													4.916	0.000314626
													4.922	0.000314608
													4.9266	0.000314619
													4.9337	0.000314612
													4.9347	0.000314609
													4.9445	0.000314552
													4.9519	0.000314506
													4.9601	0.00031453
													4.9699	0.000314513
													4.971	0.000314524
													4.972	0.000314521
													4.9785	0.000314472
													4.9812	0.000314462
													4.9908	0.000314439
													4.9913	0.000314427
													4.993	0.00031442
													4.9978	0.000314418
													5.0005	0.000314409
													5.0033	0.000314412
													5.0107	0.000314387
													5.0156	0.000314379
													5.0159	0.00031438
													5.021	0.00031434
													5.0257	0.000314344
													5.0284	0.000314335
													5.0285	0.000314328
													5.0345	0.000314311
													5.0431	0.00031433
													5.0438	0.000314346
													5.0454	0.000314326
													5.0454	0.000314326
													5.0455	0.00031434
													5.0465	0.000314317
													5.0573	0.000314239
													5.0582	0.000314242
													5.0611	0.00031424
													5.0624	0.000314238
													5.0688	0.000314236
													5.0694	0.000314238
													5.0695	0.000314232
													5.0718	0.000314228
													5.0789	0.000314241
													5.0816	0.000314232
													5.0824	0.000314241
													5.0859	0.000314222
													5.0867	0.000314212
													5.0891	0.000314201
													5.0938	0.000314166
													5.0961	0.000314181
													5.101	0.000314154
													5.1057	0.000314139
													5.1057	0.000314139
													5.1072	0.000314125
													5.1148	0.000314128
													5.1168	0.000314122
													5.1176	0.000314112
													5.12	0.000314102
													5.1259	0.000314091
													5.1328	0.000314078
													5.1377	0.00031407
													5.139	0.000314069
													5.1415	0.000314052
													5.142	0.000314061
													5.1453	0.000314034
													5.1487	0.00031404
													5.1531	0.000314025
													5.1556	0.000314027
													5.1562	0.00031401
													5.1572	0.000314008
													5.1642	0.000313989
													5.1647	0.000313997
													5.1655	0.000313987
													5.1658	0.000313988
													5.1661	0.000313989
													5.1662	0.000313983
													5.1664	0.00031399
													5.1682	0.000313978
													5.1731	0.00031399
													5.1743	0.000313994
													5.175	0.00031399
													5.178	0.000313963
													5.1795	0.000313949
													5.1821	0.000313946
													5.1849	0.000313931
													5.1892	0.00031394
													5.1915	0.000313936
													5.1951	0.00031393
													5.1964	0.000313929
													5.1983	0.00031391
													5.2021	0.000313912
													5.2028	0.000313908
													5.2031	0.000313909
													5.2055	0.000313899
													5.2065	0.000313896
													5.2068	0.000313897
													5.2136	0.000313871
													5.2146	0.000313869
													5.216	0.00031388
													5.2196	0.000313875
													5.2206	0.000313872
													5.2209	0.000313873
													5.2223	0.000313866
													5.2226	0.000313867
													5.2263	0.000313855
													5.2273	0.000313852
													5.2279	0.000313855
													5.2331	0.000313829
													5.2335	0.000313805
													5.2338	0.000313806
													5.2365	0.000313816
													5.2371	0.000313819
													5.2377	0.000313802
													5.2404	0.000313812
													5.2415	0.000313803
													5.2416	0.000313797
													5.244	0.000313806
													5.2442	0.000313813
													5.2465	0.00031379
													5.2483	0.000313778
													5.2488	0.000313786
													5.2533	0.000313765
													5.2541	0.000313774
													5.2548	0.00031377
													5.2588	0.00031376
													5.2597	0.000313763
													5.2611	0.000313756
													5.2619	0.000313765
													5.2636	0.000313759
													5.2644	0.000313768
													5.2653	0.000313752
													5.2668	0.000313758
													5.2701	0.000313751
													5.2711	0.000313749
													5.2744	0.000313742
													5.2751	0.000313738
													5.2774	0.000313734
													5.2776	0.000313722
													5.2777	0.000313716
													5.2778	0.000313729
													5.2798	0.000313724
													5.2856	0.00031372
													5.2856	0.00031372
													5.2856	0.00031372
													5.2856	0.00031372
													5.2857	0.000313733
													5.2863	0.000313717
													5.2864	0.000313711
													5.2908	0.000313695
													5.2915	0.000313692
													5.2936	0.000313681
													5.2938	0.000313688
													5.2943	0.000313677
													5.2975	0.000313676
													5.2978	0.000313658
													5.2984	0.000313661
													5.2995	0.000313671
													5.3006	0.000313663
													5.302	0.000313674
													5.3031	0.000313684
													5.3034	0.000313686
													5.3042	0.000313676
													5.3059	0.00031367
													5.3059	0.00031367
													5.3059	0.00031367
													5.3059	0.00031367
													5.3085	0.000313648
													5.3091	0.00031365
													5.3091	0.00031365
													5.3114	0.000313646
													5.3127	0.000313645
													5.3135	0.000313635
													5.3141	0.000313637
													5.3144	0.000313638
													5.3147	0.00031364
													5.317	0.000313636
													5.3196	0.000313633
													5.3203	0.000313648
													5.3207	0.000313643
													5.3234	0.000313634
													5.3236	0.000313622
													5.3259	0.000313618
													5.3262	0.000313619
													5.3263	0.000313614
													5.3266	0.000313615
													5.3266	0.000313615
													5.3267	0.000313609
													5.3281	0.000313601
													5.3307	0.000313599
													5.3323	0.000313598
													5.3326	0.000313599
													5.333	0.000313595
													5.3333	0.000313596
													5.3352	0.000313596
													5.3364	0.000313582
													5.3369	0.00031359
													5.3381	0.000313595
													5.3402	0.000313584
													5.3403	0.000313578
													5.3406	0.000313579
													5.3408	0.000313586
													5.3419	0.000313578
													5.3442	0.000313574
													5.3447	0.000313582
													5.3452	0.000313571
													5.3454	0.000313578
													5.3475	0.000313548
													5.3486	0.000313559
													5.3493	0.000313555
													5.3498	0.000313544
													5.3509	0.000313555
													5.3511	0.000313543
													5.352	0.000313546
													5.3524	0.00031356
													5.3538	0.000313572
													5.3551	0.00031357
													5.3556	0.00031356
													5.3561	0.000313568
													5.3565	0.000313563
													5.357	0.000313552
													5.3614	0.000313519
													5.3615	0.000313532
													5.3617	0.00031352
													5.3618	0.000313533
													5.3623	0.000313522
													5.3627	0.000313517
													5.3629	0.000313524
													5.3637	0.000313515
													5.3678	0.000313518
													5.3679	0.000313512
													5.3679	0.000313512
													5.3698	0.000313513
													5.3744	0.000313505
													5.3748	0.0003135
													5.377	0.000313502
													5.377	0.000313502
													5.3773	0.000313484
													5.3784	0.000313495
													5.3795	0.000313505
													5.38	0.000313513
													5.38	0.000313513
													5.3828	0.00031348
													5.3845	0.000313474
													5.3845	0.000313474
													5.387	0.000313477
													5.3872	0.000313484
													5.3888	0.000313484
													5.3895	0.00031348
													5.3908	0.000313479
													5.3935	0.00031347
													5.3946	0.000313462
													5.395	0.000313457
													5.3952	0.000313464
													5.3962	0.000313461
													5.3973	0.000313453
													5.3991	0.000313441
													5.4016	0.000313444
													5.4021	0.000313434
													5.4028	0.00031343
													5.4032	0.000313444
													5.4054	0.000313427
													5.4073	0.000313428
													5.409	0.000313422
													5.4094	0.000313436
													5.4095	0.00031343
													5.4095	0.00031343
													5.4104	0.000313433
													5.4148	0.000313419
													5.4158	0.000313416
													5.4161	0.000313417
													5.4163	0.000313406
													5.4166	0.000313407
													5.4172	0.000313409
													5.4174	0.000313416
													5.418	0.000313418
													5.4248	0.000313394
													5.4258	0.000313392
													5.4286	0.000313377
													5.4328	0.000313374
													5.4338	0.000313372
													5.434	0.000313379
													5.4342	0.000313367
													5.4348	0.000313369
													5.4373	0.000313372
													5.4375	0.000313379
													5.4407	0.00031336
													5.4417	0.000313358
													5.4427	0.000313356
													5.4436	0.000313359
													5.4445	0.000313344
													5.4464	0.000313345
													5.4483	0.000313345
													5.4507	0.000313336
													5.4538	0.000313341
													5.4538	0.000313341
													5.4576	0.000313325
													5.4599	0.000313321
													5.4616	0.000313315
													5.4636	0.00031331
													5.4662	0.000313307
													5.4685	0.000313303
													5.471	0.000313288
													5.4723	0.000313287
													5.4735	0.000313291
													5.4742	0.000313288
													5.4757	0.000313275
													5.4786	0.000313273
													5.4799	0.000313272
													5.48	0.000313285
													5.4802	0.000313273
													5.4836	0.00031328
													5.4848	0.000313284
													5.4849	0.000313278
													5.4888	0.000313256
													5.4919	0.000313225
													5.4949	0.000313236
													5.4953	0.00031325
													5.497	0.000313244
													5.5006	0.000313239
													5.5051	0.000313237
													5.506	0.000313222
													5.5068	0.000313213
													5.507	0.00031322
													5.5079	0.000313223
													5.5085	0.000313207
													5.5096	0.000313199
													5.5108	0.000313203
													5.5125	0.000313197
													5.5157	0.000313197
													5.5201	0.000313165
													5.5222	0.000313172
													5.5283	0.00031317
													5.5286	0.000313172
													5.5295	0.000313175
													5.5369	0.000313154
													5.5377	0.000313144
													5.5377	0.000313144
													5.5414	0.000313134
													5.542	0.000313136
													5.5421	0.00031313
													5.5424	0.000313131
													5.5504	0.000313131
													5.5505	0.000313143
													5.5509	0.000313138
													5.557	0.000313119
													5.5574	0.000313114
													5.5597	0.00031311
													5.5599	0.000313117
													5.5641	0.000313096
													5.5651	0.000313094
													5.5727	0.000313062
													5.5732	0.000313052
													5.5743	0.000313044
													5.5757	0.000313055
													5.5773	0.000313055
													5.5783	0.000313052
													5.5802	0.000313053
													5.5874	0.000313062
													5.5883	0.000313065
													5.5891	0.000313056
													5.5914	0.000313052
													5.5934	0.000313048
													5.5947	0.000313046
													5.6066	0.000312988
													5.6068	0.000312995
													5.6069	0.000312989
													5.6119	0.000312996
													5.6159	0.000312986
													5.6258	0.000312951
													5.6259	0.000312963
													5.6273	0.000312956
													5.6338	0.00031295
													5.6367	0.000312949
													5.6435	0.000312926
													5.6479	0.000312913
													5.6489	0.000312893
													5.6512	0.000312889
													5.6531	0.00031289
													5.6543	0.000312895
													5.6546	0.000312896
													5.6591	0.000312877
													5.6594	0.000312878
													5.6682	0.000312886
													5.6732	0.000312892
													5.6743	0.000312884
													5.6805	0.00031286
													5.6821	0.00031286
													5.6899	0.000312835
													5.6959	0.000312804
													5.6974	0.000312809
													5.6984	0.00031279
													5.7028	0.000312794
													5.7045	0.000312788
													5.7145	0.000312748
													5.7162	0.000312743
													5.7193	0.000312748
													5.7275	0.000312754
													5.7277	0.000312761
													5.7278	0.000312755
													5.728	0.000312744
													5.7282	0.000312751
													5.7325	0.000312761
													5.7406	0.000312703
													5.7408	0.000312709
													5.7439	0.000312714
													5.7523	0.000312727
													5.7545	0.000312712
													5.7595	0.000312683
													5.7603	0.000312675
													5.7645	0.000312655
													5.7671	0.000312635
													5.7678	0.000312632
													5.7682	0.000312628
													5.7705	0.000312625
													5.7742	0.000312632
													5.7752	0.000312647
													5.7855	0.000312661
													5.7884	0.00031266
													5.7894	0.000312658
													5.7921	0.00031265
													5.8069	0.000312611
													5.8093	0.000312602
													5.814	0.00031259
													5.818	0.000312564
													5.8192	0.000312569
													5.8222	0.000312545
													5.8235	0.000312561
													5.8257	0.000312563
													5.8315	0.000312544
													5.8429	0.000312533
													5.8443	0.000312527
													5.8472	0.000312526
													5.8591	0.000312488
													5.866	0.000312479
													5.8708	0.000312462
													5.8728	0.000312457
													5.8906	0.00031243
													5.8938	0.00031243
													5.8943	0.000312437
													5.8981	0.000312423
													5.9088	0.000312398
													5.919	0.000312384
													5.919	0.000312384
													5.9197	0.000312381
													5.9205	0.000312389
													5.9249	0.000312377
													5.9249	0.000312377
													5.925	0.000312371
													5.925	0.000312388
													5.9429	0.000312356
													5.9442	0.000312355
													5.9501	0.000312331
													5.9641	0.000312302
													5.9682	0.000312272
													5.9738	0.000312264
													5.9755	0.000312258
													5.9762	0.000312255
													5.9764	0.000312262
													5.9765	0.000312256
													5.9776	0.000312249
													5.9791	0.000312254
													5.9845	0.00031224
													6.0026	0.000312215
													6.0045	0.000312216
													6.0124	0.000312221
													6.0236	0.000312222
													6.0254	0.000312228
													6.0278	0.00031222
													6.0305	0.000312213
													6.05	0.000312182
													6.053	0.000312159
													6.0712	0.000312096
													6.0738	0.000312095
													6.0797	0.000312088
													6.0832	0.000312089
													6.0891	0.000312082
													6.0945	0.000312085
													6.097	0.000312088
													6.0984	0.000312082
													6.1049	0.000312061
													6.1057	0.000312069
													6.1254	0.000312012
													6.1445	0.00031197
													6.1538	0.000311954
													6.1606	0.00031195
													6.1612	0.000311952
													6.1631	0.000311953
													6.1923	0.000311903
													6.1991	0.000311884
													6.2074	0.00031187
													6.2102	0.000311874
													6.2106	0.00031187
													6.2122	0.00031187
													6.2127	0.000311861
													6.2301	0.000311825
													6.2612	0.000311745
													6.2626	0.00031174
													6.2629	0.000311741
													6.2647	0.000311747
													6.2662	0.000311736
													6.2665	0.000311737
													6.2665	0.000311737
													6.2979	0.000311707
													6.3097	0.000311695
													6.3099	0.000311701
													6.3117	0.000311691
													6.3279	0.000311683
													6.3401	0.000311651
													6.3592	0.000311627
													6.3593	0.000311638
													6.3596	0.000311639
													6.3637	0.000311627
													6.3637	0.000311627
													6.366	0.000311624
													6.3679	0.000311625
													6.4047	0.000311599
													6.4053	0.000311601
													6.4117	0.000311571
													6.454	0.000311435
													6.4587	0.000311425
													6.4616	0.000311409
													6.4616	0.000311424
													6.4635	0.00031141
													6.4938	0.000311451
													6.4955	0.000311446
													6.4959	0.000311443
													6.505	0.000311453
													6.5051	0.000311448
													6.5053	0.000311454
													6.5291	0.000311406
													6.53	0.000311409
													6.5534	0.000311335
													6.5892	0.000311297
													6.5892	0.000311297
													6.5899	0.000311295
													6.59	0.00031129
													6.5904	0.000311301
													6.6057	0.000311277
													6.6084	0.000311271
													6.6084	0.000311271
													6.6504	0.000311199
													6.6515	0.000311208
													6.6515	0.000311208
													6.6515	0.000311208
													6.6515	0.000311208
													6.6799	0.000311172
													6.6825	0.000311171
													6.7116	0.000311133
													6.7116	0.000311133
													6.7127	0.000311142
													6.713	0.000311128
													6.713	0.000311143
													6.7426	0.000311097
													6.7427	0.000311092
													6.7554	0.00031107
													6.772	0.000311045
													6.7726	0.000311047
													6.7731	0.000311054
													6.7857	0.000311036
													6.7969	0.000311024
													6.7971	0.000311015
													6.8346	0.000310977
													6.8363	0.000310972
													6.8365	0.000310978
													6.8367	0.000310969
													6.8397	0.000310964
													6.8791	0.000310927
													6.8806	0.000310932
													6.895	0.000310906
													6.8956	0.000310908
													6.8957	0.000310904
													6.9169	0.000310876
													6.9176	0.000310874
													6.9177	0.000310869
													6.9558	0.000310805
													6.9558	0.000310805
													6.9559	0.000310801
													6.9891	0.000310813
													6.9891	0.000310813
													6.99	0.000310815
													6.9963	0.000310807
													6.9978	0.000310812
													7.0034	0.000310806
													7.004	0.000310808
													7.0436	0.000310736
													7.0458	0.000310724
													7.0486	0.000310728
													7.0486	0.000310728
													7.0621	0.000310687
													7.0743	0.00031066
													7.0743	0.00031066
													7.0954	0.000310652
													7.0957	0.000310653
													7.1002	0.000310653
													7.1108	0.00031064
													7.1441	0.000310676
													7.1443	0.000310667
													7.1443	0.000310667
													7.1448	0.00031066
													7.2012	0.000310532
													7.2026	0.000310527
													7.2026	0.000310527
													7.2053	0.000310521
													7.2167	0.000310516
													7.2178	0.00031051
													7.2601	0.000310492
													7.2652	0.000310494
													7.2654	0.000310499
													7.2654	0.000310499
													7.2785	0.000310476
													7.3217	0.000310406
													7.3266	0.000310403
													7.3272	0.000310405
													7.3382	0.000310389
													7.3836	0.000310336
													7.3865	0.000310336
													7.3876	0.000310331
													7.4041	0.000310315
													7.4207	0.000310294
													7.4211	0.000310304
													7.439	0.000310284
													7.4448	0.00031027
													7.4475	0.000310279
													7.4479	0.000310275
													7.4753	0.000310248
													7.4925	0.00031023
													7.4926	0.000310226
													7.4958	0.000310227
													7.5067	0.000310216
													7.507	0.000310217
													7.5077	0.000310215
													7.5212	0.000310203
													7.536	0.000310191
													7.5364	0.000310188
													7.5669	0.000310167
													7.567	0.000310163
													7.5671	0.000310158
													7.5671	0.000310158
													7.5682	0.000310166
													7.6251	0.000310081
													7.628	0.000310081
													7.628	0.000310081
													7.6282	0.000310086
													7.6868	0.000310025
													7.6883	0.000310017
													7.6883	0.000310017
													7.6894	0.000310024
													7.7473	0.000309979
													7.7481	0.000309973
													7.7511	0.000309969
													7.7511	0.000309969
													7.7529	0.000309961
													7.7656	0.000309957
													7.8077	0.000309912
													7.8109	0.000309913
													7.8119	0.000309912
													7.8122	0.000309913
													7.8125	0.000309914
													7.8534	0.000309853
													7.8537	0.000309867
													7.8585	0.000309856
													7.878	0.000309838
													7.8824	0.000309829
													7.8916	0.000309823
													7.8938	0.000309825
													7.9007	0.000309821
													7.9201	0.000309807
													7.9466	0.000309793
													7.9466	0.000309793
													7.9466	0.000309793
													7.9467	0.000309789
													7.9493	0.000309788
													7.9497	0.000309785
													7.9497	0.000309785
													7.9546	0.00030977
													7.9895	0.000309719
													7.9896	0.000309715
													8.0015	0.000309704
													8.0015	0.000309704
													8.0027	0.000309695
													8.0044	0.000309692
													8.006	0.000309693
													8.0061	0.000309701
													8.0142	0.000309688
													8.015	0.000309682
													8.0474	0.000309628
													8.0512	0.000309631
													8.0557	0.000309632
													8.06	0.00030964
													8.0603	0.000309641
													8.0806	0.00030968
													8.0818	0.000309683
													8.0818	0.000309683
													8.0944	0.000309634
													8.0964	0.000309631
													8.0964	0.000309631
													8.109	0.000309607
													8.1104	0.000309602
													8.1227	0.000309577
													8.1303	0.00030957
													8.1315	0.000309574
													8.1383	0.000309561
													8.149	0.000309547
													8.1505	0.000309552
													8.1511	0.000309553
													8.152	0.000309556
													8.1611	0.000309542
													8.1615	0.000309539
													8.1618	0.00030954
													8.1747	0.00030954
													8.1874	0.000309524
													8.1883	0.000309527
													8.1929	0.000309524
													8.1933	0.000309521
													8.1934	0.000309517
													8.1954	0.000309515
													8.1984	0.000309524
													8.1998	0.00030952
													8.2162	0.000309523
													8.2207	0.000309511
													8.2248	0.000309503
													8.2395	0.000309461
													8.2409	0.000309469
													8.2418	0.000309459
													8.246	0.000309471
													8.251	0.000309453
													8.2598	0.000309451
													8.2659	0.00030944
													8.2827	0.00030944
													8.285	0.000309439
													8.2901	0.000309429
													8.2925	0.000309436
													8.2937	0.000309428
													8.3044	0.000309414
													8.3128	0.000309402
													8.3149	0.000309396
													8.3156	0.000309394
													8.3203	0.0003094
													8.3203	0.0003094
													8.3207	0.000309397
													8.3395	0.000309371
													8.3416	0.000309377
													8.3422	0.000309379
													8.3424	0.000309371
													8.3426	0.000309364
													8.3547	0.000309371
													8.3709	0.000309357
													8.3714	0.000309351
													8.3721	0.000309361
													8.3723	0.000309353
													8.3725	0.000309358
													8.3959	0.00030933
													8.3971	0.000309321
													8.399	0.000309311
													8.4121	0.000309293
													8.4123	0.000309297
													8.4215	0.000309292
													8.425	0.000309306
													8.4274	0.000309301
													8.4354	0.000309292
													8.4416	0.00030929
													8.4426	0.000309289
													8.4464	0.000309292
													8.4464	0.000309292
													8.4494	0.000309288
													8.4685	0.000309264
													8.4691	0.000309265
													8.4707	0.000309254
													8.4739	0.000309255
													8.4899	0.000309238
													8.4914	0.000309242
													8.4922	0.000309237
													8.4974	0.000309224
													8.5083	0.000309204
													8.5132	0.000309202
													8.5146	0.000309198
													8.5157	0.000309205
													8.519	0.000309203
													8.5211	0.000309197
													8.5256	0.000309198
													8.5338	0.000309194
													8.5342	0.000309203
													8.5347	0.000309197
													8.5348	0.000309193
													8.5348	0.000309193
													8.5352	0.00030919
													8.5355	0.000309191
													8.5355	0.000309203
													8.5366	0.000309198
													8.5498	0.000309189
													8.552	0.000309191
													8.5555	0.000309181
													8.5571	0.000309182
													8.5582	0.000309177
													8.5686	0.000309164
													8.5748	0.000309162
													8.5749	0.000309158
													8.5753	0.000309155
													8.5854	0.000309141
													8.5858	0.000309138
													8.586	0.000309143
													8.5921	0.000309133
													8.5984	0.000309139
													8.5986	0.000309132
													8.6008	0.000309146
													8.601	0.000309138
													8.6058	0.00030914
													8.6078	0.000309138
													8.6087	0.000309129
													8.6133	0.000309115
													8.6178	0.000309104
													8.6205	0.000309112
													8.6275	0.000309116
													8.6279	0.000309113
													8.6285	0.000309127
													8.6342	0.000309108
													8.6346	0.000309105
													8.6406	0.000309087
													8.643	0.000309071
													8.6432	0.000309075
													8.6465	0.000309073
													8.6554	0.00030909
													8.6565	0.000309086
													8.657	0.000309091
													8.6606	0.000309089
													8.6612	0.00030908
													8.6624	0.000309083
													8.6672	0.000309073
													8.6745	0.000309055
													8.675	0.000309061
[truncated: 1,493 more rows]

## Sheet: Figure 3f
Figure 3f	Velocity magnitude analysis in the channel at the same location for unfolded versus folded states. Velocity profile and pressure gradient along the microfluidic channel after folding
		Process 1		Process 2		Process 3		Process 4		Process 5			Length (mm)	Pressure gradient (Pa/m)
		Channel width (mm)	Velocity	Channel width (mm)		Channel width (mm)		Channel width (mm)		Channel width (mm)			0.00265	0.00044792
		0.05	2.3275e-10	0	1.3821e-10	0	0	0	6.557e-11	0	0		0.01102	0.000442223
		0.05463	8.9604e-08	1.6627e-05	2.403e-10	0.00021249	2.1226e-09	0.00404	2.412e-08	0.00429	5.5973e-08		0.01938	0.000436523
		0.05463	8.9608e-08	0.00329	2.0338e-08	0.00022409	2.2385e-09	0.00422	2.5232e-08	0.00429	5.5973e-08		0.02844	0.000431387
		0.05463	8.9608e-08	0.00439	2.7096e-08	0.00057637	5.6264e-09	0.00424	2.5323e-08	0.00429	5.5973e-08		0.0375	0.000426781
		0.05467	9.0382e-08	0.0044	2.7189e-08	0.00069939	6.8616e-09	0.00431	2.5738e-08	0.00429	5.5974e-08		0.04731	0.000420377
		0.05467	9.0382e-08	0.00441	2.7217e-08	0.00173	1.7207e-08	0.00436	2.6036e-08	0.00429	5.5975e-08		0.05712	0.000414617
		0.05467	9.0382e-08	0.00452	2.788e-08	0.00293	2.9072e-08	0.00438	2.6104e-08	0.00859	8.5221e-08		0.06774	0.000410713
		0.05471	9.0797e-08	0.00453	2.7951e-08	0.00539	5.0949e-08	0.00445	2.6473e-08	0.00859	8.5221e-08		0.07837	0.000407173
		0.05471	9.0798e-08	0.00465	2.857e-08	0.00589	5.5407e-08	0.00451	2.6832e-08	0.00859	8.5221e-08		0.08987	0.000401106
		0.05471	9.0798e-08	0.00465	2.8572e-08	0.00619	5.8096e-08	0.0079	4.4265e-08	0.01288	1.056e-07		0.10138	0.000395188
		0.05901	1.3469e-07	0.00884	5.0719e-08	0.00626	5.8673e-08	0.0085	4.7392e-08	0.01288	1.056e-07		0.11384	0.000391518
		0.05901	1.3469e-07	0.00889	5.0999e-08	0.00646	6.0275e-08	0.00868	4.8254e-08	0.01288	1.056e-07		0.12629	0.00038821
		0.06308	1.6535e-07	0.00895	5.1259e-08	0.00666	6.1865e-08	0.01248	6.5464e-08	0.01288	1.056e-07		0.13979	0.000382663
		0.06308	1.6535e-07	0.01282	6.9063e-08	0.00764	6.9369e-08	0.01258	6.591e-08	0.01288	1.056e-07		0.15328	0.000377987
		0.06308	1.6535e-07	0.01309	7.0264e-08	0.00973	8.5397e-08	0.01281	6.6952e-08	0.01718	1.1998e-07		0.16789	0.00037301
		0.06314	1.6575e-07	0.01315	7.0534e-08	0.01229	1.025e-07	0.01294	6.7541e-08	0.01718	1.1998e-07		0.1825	0.000368487
		0.06327	1.6674e-07	0.01341	7.1554e-08	0.01255	1.0415e-07	0.01306	6.798e-08	0.01718	1.1998e-07		0.19833	0.000364523
		0.06341	1.6757e-07	0.01347	7.1783e-08	0.01263	1.0463e-07	0.01332	6.9024e-08	0.02147	1.3144e-07		0.21415	0.00036121
		0.06347	1.679e-07	0.0173	8.6664e-08	0.01328	1.0882e-07	0.01688	8.2608e-08	0.02147	1.3144e-07		0.23129	0.000355547
		0.06347	1.679e-07	0.01739	8.6992e-08	0.01511	1.1976e-07	0.01729	8.4206e-08	0.02147	1.3144e-07		0.24843	0.000350128
		0.06747	1.9101e-07	0.02101	9.9431e-08	0.01544	1.2147e-07	0.01732	8.4283e-08	0.02147	1.3144e-07		0.26698	0.000346684
		0.06747	1.9101e-07	0.02115	9.9892e-08	0.01696	1.2922e-07	0.01738	8.4522e-08	0.02147	1.3144e-07		0.28554	0.000343297
		0.07122	2.0883e-07	0.02131	1.0043e-07	0.01785	1.3371e-07	0.02098	9.6686e-08	0.02576	1.3972e-07		0.30564	0.000338112
		0.07163	2.1067e-07	0.02157	1.0127e-07	0.01892	1.3888e-07	0.02105	9.6932e-08	0.02576	1.3972e-07		0.32574	0.000333376
		0.07168	2.1091e-07	0.02167	1.0162e-07	0.01929	1.4065e-07	0.02113	9.7174e-08	0.02576	1.3972e-07		0.3475	0.000329145
		0.07168	2.1091e-07	0.02202	1.0266e-07	0.02041	1.4594e-07	0.02152	9.8447e-08	0.0297	1.4621e-07		0.36927	0.000325073
		0.07213	2.1266e-07	0.02226	1.0334e-07	0.02046	1.4616e-07	0.02159	9.8673e-08	0.0297	1.4621e-07		0.39284	0.000319682
		0.07218	2.1287e-07	0.02539	1.1221e-07	0.02282	1.5554e-07	0.02207	1.0006e-07	0.0297	1.4621e-07		0.41641	0.000314749
		0.07218	2.1287e-07	0.02577	1.1329e-07	0.02368	1.5897e-07	0.02208	1.0011e-07	0.03002	1.4667e-07		0.44203	0.000310156
		0.0758	2.264e-07	0.02885	1.2119e-07	0.02416	1.607e-07	0.02579	1.1048e-07	0.03002	1.4667e-07		0.46765	0.000306117
		0.0758	2.264e-07	0.02892	1.2138e-07	0.0257	1.6606e-07	0.0258	1.1051e-07	0.03002	1.4667e-07		0.49542	0.000301853
		0.07899	2.3678e-07	0.02923	1.2213e-07	0.02606	1.6727e-07	0.02583	1.1057e-07	0.03039	1.4713e-07		0.52318	0.000297801
		0.0798	2.3918e-07	0.02967	1.2318e-07	0.02751	1.7173e-07	0.02893	1.1844e-07	0.0343	1.5141e-07		0.55327	0.000294675
		0.07985	2.3934e-07	0.02991	1.2375e-07	0.02801	1.7326e-07	0.02894	1.1847e-07	0.0343	1.5141e-07		0.58335	0.000291675
		0.07985	2.3934e-07	0.03095	1.2605e-07	0.02894	1.7594e-07	0.02994	1.2084e-07	0.0343	1.5141e-07		0.61595	0.000288348
		0.08079	2.4184e-07	0.03143	1.2705e-07	0.02997	1.7819e-07	0.02994	1.2086e-07	0.0343	1.5141e-07		0.64855	0.000285297
		0.08085	2.4199e-07	0.03417	1.3277e-07	0.03014	1.7855e-07	0.03071	1.2259e-07	0.0343	1.5141e-07		0.68388	0.000282766
		0.08411	2.5e-07	0.03523	1.3477e-07	0.03132	1.812e-07	0.03071	1.226e-07	0.03872	1.5571e-07		0.7192	0.000280331
		0.08411	2.5e-07	0.03599	1.3614e-07	0.03175	1.8227e-07	0.03099	1.2317e-07	0.03884	1.558e-07		0.75629	0.00027765
		0.08787	2.5833e-07	0.03859	1.4085e-07	0.03212	1.8319e-07	0.03395	1.2931e-07	0.03884	1.558e-07		0.79338	0.000275076
		0.08839	2.5936e-07	0.03887	1.4134e-07	0.03286	1.8492e-07	0.03395	1.2932e-07	0.03884	1.558e-07		0.82937	0.000273112
		0.08845	2.5948e-07	0.03911	1.4174e-07	0.03636	1.9177e-07	0.03577	1.3271e-07	0.03889	1.5584e-07		0.8654	0.000271178
		0.08845	2.5948e-07	0.03935	1.4211e-07	0.0367	1.9242e-07	0.0393	1.3902e-07	0.03889	1.5584e-07		0.8986	0.000269439
		0.08874	2.6e-07	0.03942	1.4221e-07	0.03772	1.9433e-07	0.03939	1.3918e-07	0.03889	1.5584e-07		0.9319	0.000267876
		0.08877	2.6006e-07	0.04247	1.4657e-07	0.03816	1.9518e-07	0.03943	1.3925e-07	0.04403	1.5912e-07		0.9625	0.000266515
		0.09359	2.6807e-07	0.04541	1.5095e-07	0.03836	1.9553e-07	0.04027	1.4059e-07	0.04403	1.5912e-07		0.9932	0.000265205
		0.09359	2.6807e-07	0.04551	1.5109e-07	0.03898	1.9639e-07	0.04052	1.4095e-07	0.04403	1.5912e-07		1.0215	0.000264166
		0.09381	2.6837e-07	0.04568	1.5132e-07	0.03959	1.9719e-07	0.04431	1.4658e-07	0.04414	1.5917e-07		1.0499	0.000263069
		0.09384	2.6842e-07	0.04614	1.519e-07	0.04084	1.9884e-07	0.0444	1.4671e-07	0.04547	1.598e-07		1.076	0.000262026
		0.09867	2.7458e-07	0.04679	1.5267e-07	0.04204	2.002e-07	0.04502	1.4753e-07	0.04547	1.598e-07		1.1021	0.000261027
		0.09867	2.7458e-07	0.04971	1.5612e-07	0.04258	2.009e-07	0.04516	1.477e-07	0.04547	1.598e-07		1.1262	0.000260165
		0.09895	2.7488e-07	0.04998	1.5641e-07	0.04327	2.0178e-07	0.04601	1.4874e-07	0.04896	1.613e-07		1.1504	0.000259314
		0.09898	2.7491e-07	0.05033	1.5679e-07	0.04607	2.0503e-07	0.04957	1.5315e-07	0.04909	1.6135e-07		1.1726	0.000258965
		0.10363	2.7935e-07	0.05062	1.5713e-07	0.04618	2.0513e-07	0.04988	1.5349e-07	0.04909	1.6135e-07		1.1949	0.000258609
		0.10363	2.7935e-07	0.05064	1.5715e-07	0.04622	2.0516e-07	0.04998	1.5359e-07	0.04942	1.6147e-07		1.2154	0.0002575
		0.10372	2.7942e-07	0.05512	1.6162e-07	0.04881	2.0691e-07	0.05085	1.5445e-07	0.04942	1.6147e-07		1.236	0.000256405
		0.10375	2.7945e-07	0.05538	1.6187e-07	0.04915	2.0719e-07	0.05433	1.5792e-07	0.04956	1.6151e-07		1.2549	0.000256372
		0.10844	2.8307e-07	0.05575	1.622e-07	0.04917	2.072e-07	0.05479	1.5836e-07	0.05419	1.6289e-07		1.2739	0.000256321
		0.10844	2.8307e-07	0.05978	1.6553e-07	0.04968	2.0741e-07	0.05497	1.5852e-07	0.05419	1.6289e-07		1.2914	0.000255492
		0.1086	2.8317e-07	0.06018	1.6586e-07	0.04971	2.0743e-07	0.05904	1.6204e-07	0.05432	1.6292e-07		1.3089	0.000254682
		0.10863	2.8319e-07	0.06118	1.6667e-07	0.05098	2.0831e-07	0.05927	1.6224e-07	0.05432	1.6292e-07		1.325	0.000254477
		0.1134	2.8592e-07	0.06127	1.6674e-07	0.05303	2.097e-07	0.05949	1.6241e-07	0.05437	1.6293e-07		1.3411	0.000254276
		0.1134	2.8592e-07	0.06131	1.6677e-07	0.05364	2.0992e-07	0.05964	1.6252e-07	0.05892	1.6375e-07		1.356	0.000253815
		0.1134	2.8592e-07	0.06137	1.6681e-07	0.05467	2.0973e-07	0.05989	1.6272e-07	0.05917	1.6377e-07		1.3709	0.00025343
		0.11342	2.8593e-07	0.06143	1.6686e-07	0.05489	2.0978e-07	0.06157	1.6387e-07	0.05917	1.6377e-07		1.3847	0.000253103
		0.11345	2.8594e-07	0.06152	1.6693e-07	0.05857	2.1061e-07	0.06441	1.6583e-07	0.05928	1.6378e-07		1.3985	0.000252782
		0.11345	2.8594e-07	0.06155	1.6695e-07	0.05902	2.1087e-07	0.06463	1.6597e-07	0.0639	1.6425e-07		1.4111	0.000252469
		0.11802	2.8742e-07	0.06163	1.67e-07	0.06037	2.1088e-07	0.06487	1.6612e-07	0.0639	1.6425e-07		1.4238	0.000252081
		0.11802	2.8742e-07	0.06686	1.7003e-07	0.06089	2.1088e-07	0.06902	1.6858e-07	0.06412	1.6426e-07		1.4355	0.000251922
		0.11825	2.8749e-07	0.06707	1.7015e-07	0.06221	2.1095e-07	0.06914	1.6865e-07	0.06422	1.6427e-07		1.4473	0.000251687
		0.11828	2.8749e-07	0.06846	1.7092e-07	0.06269	2.1101e-07	0.06934	1.6875e-07	0.06896	1.6448e-07		1.4581	0.000251425
		0.11828	2.8749e-07	0.07222	1.7289e-07	0.06471	2.113e-07	0.06979	1.69e-07	0.06896	1.6448e-07		1.4689	0.000251167
		0.11828	2.8749e-07	0.07243	1.73e-07	0.06472	2.113e-07	0.0737	1.709e-07	0.06923	1.6448e-07		1.4788	0.00025099
		0.12285	2.8831e-07	0.07253	1.7304e-07	0.06603	2.1091e-07	0.07396	1.7103e-07	0.06923	1.6448e-07		1.4888	0.000250861
		0.12288	2.8831e-07	0.07358	1.7348e-07	0.06612	2.1085e-07	0.07421	1.7116e-07	0.06938	1.6449e-07		1.498	0.000250611
		0.12312	2.8834e-07	0.07368	1.7352e-07	0.06661	2.1052e-07	0.07454	1.713e-07	0.074	1.6458e-07		1.5072	0.000250425
		0.12312	2.8834e-07	0.07374	1.7354e-07	0.06756	2.1056e-07	0.07472	1.7138e-07	0.07423	1.6458e-07		1.5157	0.000250227
		0.12779	2.8854e-07	0.07781	1.7519e-07	0.07075	2.1054e-07	0.07558	1.7171e-07	0.07423	1.6458e-07		1.5242	0.00025003
		0.12779	2.8854e-07	0.07787	1.7521e-07	0.07084	2.1054e-07	0.07909	1.7311e-07	0.07857	1.644e-07		1.5321	0.000249925
		0.12781	2.8854e-07	0.07797	1.7526e-07	0.07101	2.1046e-07	0.07938	1.7322e-07	0.07877	1.6439e-07		1.5399	0.000249777
		0.12798	2.8853e-07	0.0789	1.756e-07	0.07129	2.1033e-07	0.07967	1.7333e-07	0.07877	1.6439e-07		1.5471	0.000249659
		0.13261	2.8798e-07	0.07932	1.7576e-07	0.07133	2.1033e-07	0.08144	1.7395e-07	0.07916	1.6437e-07		1.5544	0.000249468
		0.13264	2.8797e-07	0.08303	1.7713e-07	0.07201	2.1036e-07	0.08407	1.7486e-07	0.08354	1.6412e-07		1.5611	0.000249367
		0.13325	2.8785e-07	0.08318	1.7717e-07	0.07416	2.1002e-07	0.08421	1.7491e-07	0.08376	1.641e-07		1.5677	0.000249282
		0.13325	2.8785e-07	0.08382	1.7736e-07	0.07538	2.0927e-07	0.0845	1.75e-07	0.08376	1.641e-07		1.5739	0.000249138
		0.13771	2.8658e-07	0.08402	1.7742e-07	0.07624	2.0875e-07	0.08471	1.7505e-07	0.08418	1.641e-07		1.5801	0.000248996
		0.13771	2.8658e-07	0.08811	1.7851e-07	0.0772	2.0828e-07	0.08796	1.7591e-07	0.08418	1.641e-07		1.5857	0.000248883
		0.13798	2.8647e-07	0.08822	1.7854e-07	0.07843	2.0818e-07	0.08903	1.762e-07	0.08443	1.6408e-07		1.5914	0.000248815
		0.138	2.8646e-07	0.0884	1.7859e-07	0.07985	2.0807e-07	0.08918	1.7619e-07	0.08871	1.6385e-07		1.5967	0.000248746
		0.138	2.8646e-07	0.08901	1.7875e-07	0.08045	2.0815e-07	0.08926	1.7621e-07	0.08871	1.6385e-07		1.6019	0.000248692
		0.14259	2.8429e-07	0.0892	1.7878e-07	0.08242	2.0813e-07	0.08957	1.7632e-07	0.08908	1.6384e-07		1.6068	0.00024851
		0.14259	2.8429e-07	0.09323	1.7969e-07	0.08317	2.0802e-07	0.08977	1.7639e-07	0.08908	1.6384e-07		1.6116	0.0002484
		0.14261	2.8428e-07	0.09336	1.7972e-07	0.08402	2.079e-07	0.09158	1.7681e-07	0.08933	1.6382e-07		1.6161	0.000248389
		0.14287	2.8413e-07	0.09414	1.7986e-07	0.08585	2.078e-07	0.09414	1.7742e-07	0.09365	1.6356e-07		1.6206	0.000248379
		0.1475	2.8112e-07	0.09432	1.799e-07	0.086	2.0776e-07	0.09442	1.7748e-07	0.09365	1.6356e-07		1.6247	0.000248256
		0.1475	2.8112e-07	0.09808	1.8046e-07	0.08824	2.0661e-07	0.09467	1.7752e-07	0.09365	1.6356e-07		1.6288	0.000248132
		0.1476	2.8104e-07	0.09813	1.8047e-07	0.0883	2.0658e-07	0.09593	1.7777e-07	0.09408	1.6352e-07		1.6326	0.000248108
		0.14762	2.8103e-07	0.0983	1.805e-07	0.09099	2.0617e-07	0.09889	1.7836e-07	0.09408	1.6352e-07		1.6364	0.000248028
		0.14762	2.8103e-07	0.09918	1.8063e-07	0.09106	2.0616e-07	0.09924	1.7841e-07	0.09439	1.635e-07		1.6399	0.000247989
		0.15216	2.7683e-07	0.09934	1.8065e-07	0.09296	2.0542e-07	0.09949	1.7846e-07	0.09861	1.6333e-07		1.6434	0.000247951
		0.15216	2.7683e-07	0.09942	1.8067e-07	0.0932	2.0538e-07	0.10277	1.7883e-07	0.09893	1.6332e-07		1.6467	0.000247941
		0.15241	2.7656e-07	0.10308	1.8128e-07	0.09437	2.0532e-07	0.10363	1.7893e-07	0.09893	1.6332e-07		1.6499	0.000248
		0.15243	2.7655e-07	0.10407	1.8142e-07	0.09521	2.0453e-07	0.10397	1.7896e-07	0.0992	1.6331e-07		1.6529	0.000247864
		0.15243	2.7655e-07	0.10424	1.8142e-07	0.09592	2.0416e-07	0.10426	1.7901e-07	0.10367	1.6318e-07		1.6559	0.000247728
		0.15243	2.7655e-07	0.10788	1.817e-07	0.09678	2.0372e-07	0.10441	1.7903e-07	0.10399	1.6317e-07		1.6587	0.000247732
		0.15727	2.7045e-07	0.10797	1.8171e-07	0.0989	2.0422e-07	0.10811	1.794e-07	0.10399	1.6317e-07		1.6614	0.000247805
		0.15757	2.7006e-07	0.10813	1.8173e-07	0.09939	2.0412e-07	0.10848	1.7944e-07	0.10815	1.6297e-07		1.664	0.000247669
		0.15759	2.7004e-07	0.10902	1.8181e-07	0.09944	2.0409e-07	0.10877	1.7946e-07	0.10852	1.6296e-07		1.6665	0.000247548
		0.15759	2.7004e-07	0.1091	1.8181e-07	0.10141	2.0293e-07	0.10926	1.795e-07	0.10852	1.6296e-07		1.6692	0.000247565
		0.16247	2.6238e-07	0.10915	1.8181e-07	0.10313	2.0295e-07	0.10942	1.7951e-07	0.10903	1.6294e-07		1.6718	0.000247541
		0.16248	2.6236e-07	0.11279	1.8213e-07	0.10325	2.0297e-07	0.10971	1.7954e-07	0.10903	1.6294e-07		1.6745	0.000247503
		0.16265	2.6206e-07	0.11314	1.8219e-07	0.10497	2.0323e-07	0.1136	1.799e-07	0.1133	1.6289e-07		1.6771	0.000247424
		0.16265	2.6206e-07	0.114	1.8224e-07	0.10544	2.03e-07	0.11392	1.7994e-07	0.11359	1.6289e-07		1.6801	0.000247401
		0.16294	2.6151e-07	0.11748	1.8252e-07	0.10581	2.0308e-07	0.11429	1.7997e-07	0.11359	1.6289e-07		1.6831	0.000247378
		0.16296	2.6148e-07	0.11792	1.8256e-07	0.10622	2.0294e-07	0.11634	1.8006e-07	0.11359	1.6289e-07		1.6863	0.000247328
		0.16693	2.5297e-07	0.11824	1.8252e-07	0.10735	2.0256e-07	0.11854	1.8017e-07	0.11394	1.6287e-07		1.6895	0.000247223
		0.16693	2.5297e-07	0.1187	1.8254e-07	0.10834	2.0222e-07	0.11878	1.8014e-07	0.11394	1.6287e-07		1.693	0.000247242
		0.17097	2.4332e-07	0.11897	1.8258e-07	0.10893	2.0201e-07	0.11909	1.8014e-07	0.11426	1.6286e-07		1.6965	0.000247261
		0.17098	2.4328e-07	0.12237	1.826e-07	0.10927	2.0194e-07	0.11936	1.8017e-07	0.11851	1.6276e-07		1.7003	0.000247185
		0.17119	2.4275e-07	0.12293	1.826e-07	0.11203	2.0076e-07	0.12308	1.8021e-07	0.11851	1.6276e-07		1.704	0.000247123
		0.17119	2.4275e-07	0.12383	1.8262e-07	0.11211	2.0075e-07	0.12364	1.8021e-07	0.11886	1.6275e-07		1.7081	0.00024717
		0.17138	2.4219e-07	0.12406	1.8263e-07	0.1129	2.0064e-07	0.12394	1.8022e-07	0.11886	1.6275e-07		1.7122	0.000247217
		0.1714	2.4216e-07	0.12755	1.8262e-07	0.11342	2.0082e-07	0.12414	1.8022e-07	0.12332	1.6273e-07		1.7166	0.000247061
		0.1714	2.4216e-07	0.12801	1.8262e-07	0.11346	2.0084e-07	0.12451	1.8023e-07	0.12361	1.6273e-07		1.7211	0.000246894
		0.17534	2.2964e-07	0.12878	1.826e-07	0.11472	2.0154e-07	0.12619	1.802e-07	0.12361	1.6273e-07		1.7259	0.000246902
		0.17926	2.1528e-07	0.12906	1.8258e-07	0.11554	2.0145e-07	0.12872	1.8015e-07	0.12389	1.6274e-07		1.7307	0.000246856
		0.17926	2.1528e-07	0.13299	1.8248e-07	0.11786	2.0139e-07	0.12902	1.8015e-07	0.12389	1.6274e-07		1.7359	0.000247025
		0.17954	2.142e-07	0.13304	1.8247e-07	0.11827	2.0137e-07	0.12926	1.8012e-07	0.1283	1.6274e-07		1.741	0.000247259
		0.17955	2.1416e-07	0.13317	1.8247e-07	0.11887	2.0127e-07	0.13006	1.8009e-07	0.1286	1.6274e-07		1.7467	0.000246617
		0.17956	2.1412e-07	0.13394	1.8245e-07	0.12111	2.0147e-07	0.13352	1.7995e-07	0.1286	1.6274e-07		1.7523	0.000245993
		0.17983	2.129e-07	0.13412	1.8244e-07	0.12121	2.0148e-07	0.13378	1.799e-07	0.12887	1.6275e-07		1.7584	0.000246151
		0.17983	2.129e-07	0.13792	1.8223e-07	0.12151	2.0149e-07	0.1339	1.799e-07	0.12887	1.6275e-07		1.7644	0.00024632
		0.18378	1.9418e-07	0.13801	1.8222e-07	0.12297	2.0108e-07	0.13432	1.7991e-07	0.12887	1.6275e-07		1.771	0.000246517
		0.18378	1.9418e-07	0.13816	1.8221e-07	0.12316	2.0112e-07	0.13729	1.7973e-07	0.12918	1.6275e-07		1.7776	0.000246711
		0.18785	1.7005e-07	0.13888	1.8215e-07	0.12423	2.0134e-07	0.13866	1.7965e-07	0.1334	1.6274e-07		1.7848	0.000246359
		0.18785	1.7005e-07	0.13905	1.8215e-07	0.12481	2.0153e-07	0.13883	1.7964e-07	0.1334	1.6274e-07		1.7919	0.000246023
		0.18804	1.6886e-07	0.14301	1.8192e-07	0.12516	2.0147e-07	0.13914	1.7963e-07	0.13377	1.6274e-07		1.7996	0.000245871
		0.18805	1.6883e-07	0.14321	1.8191e-07	0.12606	2.013e-07	0.14222	1.7924e-07	0.13377	1.6274e-07		1.8073	0.00024572
		0.18805	1.6879e-07	0.14387	1.8185e-07	0.12764	2.0131e-07	0.14322	1.7911e-07	0.13795	1.6288e-07		1.8157	0.000245278
		0.18825	1.6736e-07	0.14467	1.8174e-07	0.12804	2.0131e-07	0.14342	1.7908e-07	0.13836	1.6289e-07		1.8241	0.00024484
		0.18825	1.6736e-07	0.14794	1.813e-07	0.12907	2.0112e-07	0.1439	1.7901e-07	0.13836	1.6289e-07		1.8331	0.000245092
		0.19234	1.3677e-07	0.14818	1.8128e-07	0.13015	2.0112e-07	0.14422	1.7897e-07	0.13836	1.6289e-07		1.8422	0.000245379
		0.19234	1.3677e-07	0.1489	1.8119e-07	0.13091	2.0113e-07	0.14681	1.7865e-07	0.13874	1.6291e-07		1.852	0.000245779
		0.19663	9.0955e-08	0.14908	1.8116e-07	0.13247	2.0167e-07	0.14843	1.7845e-07	0.1392	1.6293e-07		1.8618	0.000246225
		0.19663	9.0937e-08	0.15295	1.8065e-07	0.13355	2.0206e-07	0.14879	1.784e-07	0.1433	1.6308e-07		1.8724	0.000245623
		0.19667	9.0575e-08	0.15309	1.8064e-07	0.134	2.0225e-07	0.15147	1.7793e-07	0.1433	1.6308e-07		1.883	0.000245027
		0.19667	9.0575e-08	0.15319	1.8061e-07	0.13456	2.0221e-07	0.15301	1.7767e-07	0.14366	1.6308e-07		1.8945	0.000244477
		0.19667	9.0543e-08	0.15381	1.8051e-07	0.13502	2.0211e-07	0.15319	1.7763e-07	0.14415	1.6312e-07		1.906	0.000243885
		0.1967	8.9887e-08	0.154	1.8048e-07	0.1352	2.0219e-07	0.15339	1.7759e-07	0.14822	1.6341e-07		1.9184	0.00024431
		0.1967	8.9885e-08	0.15412	1.8042e-07	0.1357	2.0235e-07	0.15391	1.7749e-07	0.14822	1.6341e-07		1.9308	0.000244683
		0.19673	8.945e-08	0.15787	1.796e-07	0.13588	2.0241e-07	0.15772	1.7667e-07	0.14862	1.6344e-07		1.9443	0.00024521
		0.20125	2.3837e-10	0.15808	1.7959e-07	0.1365	2.0263e-07	0.15821	1.7657e-07	0.14862	1.6344e-07		1.9578	0.000245777
				0.15893	1.7941e-07	0.13692	2.0264e-07	0.15856	1.7647e-07	0.14918	1.6346e-07		1.9724	0.000245072
				0.1624	1.7858e-07	0.13844	2.0227e-07	0.15882	1.764e-07	0.15315	1.6362e-07		1.9869	0.000244435
				0.16276	1.785e-07	0.14026	2.0183e-07	0.16116	1.7576e-07	0.15315	1.6362e-07		2.0027	0.000243892
				0.16289	1.7845e-07	0.14063	2.02e-07	0.16325	1.7518e-07	0.15356	1.6362e-07		2.0185	0.000243357
				0.16365	1.7824e-07	0.14124	2.0275e-07	0.16345	1.7514e-07	0.15356	1.6362e-07		2.0356	0.000243743
				0.16379	1.7821e-07	0.14163	2.0323e-07	0.16381	1.7503e-07	0.15418	1.6366e-07		2.0527	0.000244169
				0.16402	1.7814e-07	0.14314	2.0319e-07	0.16492	1.7463e-07	0.15809	1.6387e-07		2.0712	0.000244206
				0.16765	1.7704e-07	0.14451	2.0293e-07	0.16804	1.735e-07	0.15842	1.6388e-07		2.0897	0.000244243
				0.16775	1.7701e-07	0.14583	2.032e-07	0.16844	1.7335e-07	0.15842	1.6388e-07		2.1098	0.000244328
				0.16863	1.767e-07	0.14606	2.0326e-07	0.16864	1.7327e-07	0.15902	1.6391e-07		2.1298	0.000244378
				0.16903	1.7655e-07	0.14774	2.0371e-07	0.16872	1.7323e-07	0.16307	1.6408e-07		2.1515	0.00024442
				0.17249	1.7529e-07	0.14854	2.0426e-07	0.16899	1.7308e-07	0.16307	1.6408e-07		2.1732	0.000244418
				0.17269	1.7521e-07	0.1496	2.0456e-07	0.17295	1.7157e-07	0.16351	1.6412e-07		2.1967	0.000244914
				0.17333	1.7496e-07	0.15079	2.0489e-07	0.17336	1.7151e-07	0.16731	1.6421e-07		2.2202	0.000245357
				0.17347	1.7489e-07	0.15117	2.0485e-07	0.17354	1.7142e-07	0.168	1.6423e-07		2.2449	0.000245499
				0.17353	1.7486e-07	0.15181	2.0503e-07	0.17379	1.7127e-07	0.168	1.6423e-07		2.2696	0.000245597
				0.17719	1.7317e-07	0.15321	2.0528e-07	0.17495	1.7071e-07	0.16843	1.6425e-07		2.2955	0.000245696
				0.17741	1.7306e-07	0.15473	2.0499e-07	0.17797	1.6925e-07	0.16843	1.6425e-07		2.3214	0.000245751
				0.17829	1.7262e-07	0.15555	2.0502e-07	0.17836	1.6904e-07	0.17225	1.6438e-07		2.3493	0.00024601
				0.17842	1.7254e-07	0.15611	2.0504e-07	0.17865	1.6888e-07	0.17297	1.644e-07		2.3772	0.000246223
				0.18144	1.7093e-07	0.15848	2.0693e-07	0.17871	1.6884e-07	0.17297	1.644e-07		2.4073	0.000246101
				0.18158	1.7084e-07	0.15917	2.0693e-07	0.18297	1.6644e-07	0.17336	1.6441e-07		2.4374	0.00024602
				0.18206	1.7059e-07	0.1604	2.0734e-07	0.183	1.6642e-07	0.17417	1.6442e-07		2.4699	0.00024606
				0.18222	1.7046e-07	0.16316	2.0833e-07	0.18332	1.6621e-07	0.17791	1.6446e-07		2.5023	0.000246071
				0.18507	1.6832e-07	0.16622	2.0884e-07	0.18336	1.6619e-07	0.17839	1.6443e-07		2.5373	0.000245991
				0.18521	1.6823e-07	0.16639	2.0887e-07	0.18358	1.6605e-07	0.17839	1.6443e-07		2.5723	0.000245877
				0.18534	1.6815e-07	0.16661	2.0898e-07	0.18766	1.6311e-07	0.17944	1.6439e-07		2.61	0.000245815
				0.1855	1.6804e-07	0.16695	2.0906e-07	0.18788	1.6296e-07	0.18288	1.6424e-07		2.6477	0.000245755
				0.18821	1.662e-07	0.16695	2.0906e-07	0.18816	1.6276e-07	0.18321	1.6422e-07		2.6884	0.000245401
				0.19016	1.6465e-07	0.16705	2.0911e-07	0.18835	1.6261e-07	0.18321	1.6422e-07		2.7292	0.000245047
				0.19042	1.6443e-07	0.16715	2.0913e-07	0.18857	1.6244e-07	0.18731	1.6378e-07		2.7702	0.000244825
				0.19044	1.6441e-07	0.16797	2.0967e-07	0.19197	1.5947e-07	0.18796	1.6371e-07		2.8112	0.000244643
				0.19352	1.6164e-07	0.17161	2.1011e-07	0.19286	1.587e-07	0.18796	1.6371e-07		2.8527	0.000244525
				0.19572	1.5968e-07	0.17228	2.0987e-07	0.19309	1.585e-07	0.18796	1.6371e-07		2.8943	0.000244402
				0.19583	1.5957e-07	0.17432	2.1037e-07	0.19348	1.5815e-07	0.18821	1.6367e-07		2.9362	0.000244421
				0.19599	1.5942e-07	0.17593	2.1002e-07	0.19581	1.5579e-07	0.18894	1.6357e-07		2.9782	0.0002444
				0.19883	1.5618e-07	0.17655	2.1002e-07	0.1979	1.5368e-07	0.19273	1.6305e-07		3.0201	0.000244767
				0.19887	1.5614e-07	0.17657	2.1002e-07	0.19816	1.534e-07	0.19309	1.6297e-07		3.0621	0.000245117
				0.199	1.5598e-07	0.17991	2.1164e-07	0.19829	1.5325e-07	0.19309	1.6297e-07		3.1039	0.00024535
				0.20102	1.5344e-07	0.17991	2.1164e-07	0.19856	1.5297e-07	0.19646	1.6196e-07		3.1458	0.000245539
				0.20107	1.5337e-07	0.18065	2.1184e-07	0.20015	1.5098e-07	0.19748	1.6165e-07		3.1877	0.000246655
				0.20118	1.5322e-07	0.18086	2.1176e-07	0.20313	1.4726e-07	0.19748	1.6165e-07		3.2295	0.000247751
				0.20184	1.5243e-07	0.18132	2.1206e-07	0.20332	1.4701e-07	0.19748	1.6165e-07		3.2713	0.000249406
				0.20415	1.4965e-07	0.18211	2.1221e-07	0.2037	1.465e-07	0.19787	1.6151e-07		3.313	0.000251
				0.20482	1.487e-07	0.18223	2.1225e-07	0.20391	1.462e-07	0.19888	1.6109e-07		3.3548	0.000252262
				0.20497	1.4848e-07	0.18429	2.1294e-07	0.20635	1.426e-07	0.20165	1.5995e-07		3.3965	0.000253473
				0.20525	1.4805e-07	0.18554	2.1302e-07	0.20859	1.3929e-07	0.20165	1.5995e-07		3.4382	0.000254768
				0.20881	1.4261e-07	0.18577	2.1308e-07	0.20878	1.3899e-07	0.20211	1.5975e-07		3.4799	0.000256033
				0.20901	1.4229e-07	0.18646	2.1318e-07	0.20895	1.3871e-07	0.20211	1.5975e-07		3.5215	0.000256237
				0.20923	1.4194e-07	0.18919	2.1252e-07	0.20925	1.382e-07	0.20295	1.5919e-07		3.5631	0.000256437
				0.20961	1.4127e-07	0.19064	2.1242e-07	0.20962	1.3753e-07	0.20543	1.5753e-07		3.6046	0.000256373
				0.20991	1.407e-07	0.1911	2.1235e-07	0.20974	1.3733e-07	0.20863	1.557e-07		3.6461	0.000256283
				0.21335	1.3421e-07	0.19127	2.1219e-07	0.21333	1.3055e-07	0.20938	1.5527e-07		3.6876	0.000257005
				0.21343	1.3406e-07	0.19251	2.1206e-07	0.2135	1.3021e-07	0.20938	1.5527e-07		3.729	0.000257693
				0.2135	1.3392e-07	0.19438	2.1154e-07	0.21701	1.2308e-07	0.20938	1.5527e-07		3.7703	0.000258885
				0.21657	1.2766e-07	0.1944	2.1154e-07	0.21731	1.2244e-07	0.20968	1.5503e-07		3.8116	0.000260077
				0.21682	1.2715e-07	0.1963	2.1057e-07	0.21772	1.2153e-07	0.20968	1.5503e-07		3.854	0.000260446
				0.21704	1.2665e-07	0.1971	2.1015e-07	0.21816	1.2049e-07	0.20998	1.5479e-07		3.8963	0.000260814
				0.21759	1.2545e-07	0.19712	2.1015e-07	0.21837	1.1998e-07	0.21079	1.5396e-07		3.9386	0.000261394
				0.21773	1.2515e-07	0.19867	2.1018e-07	0.22181	1.1134e-07	0.21366	1.5105e-07		3.9808	0.000261945
				0.21831	1.2375e-07	0.19867	2.1018e-07	0.22196	1.1096e-07	0.21366	1.5105e-07		4.0232	0.000262665
				0.21865	1.2291e-07	0.19907	2.1002e-07	0.22211	1.1055e-07	0.21632	1.4816e-07		4.0656	0.000263346
				0.22194	1.1446e-07	0.19987	2.0957e-07	0.22302	1.0797e-07	0.21755	1.4681e-07		4.1087	0.000263993
				0.22207	1.1408e-07	0.20258	2.0805e-07	0.22584	1.0007e-07	0.21786	1.4642e-07		4.1518	0.000264604
				0.22548	1.0442e-07	0.20367	2.0755e-07	0.22628	9.8779e-08	0.21786	1.4642e-07		4.1938	0.000265155
				0.22558	1.0412e-07	0.20402	2.0731e-07	0.2267	9.7382e-08	0.21812	1.4605e-07		4.2357	0.000265679
				0.22572	1.0373e-07	0.20422	2.0721e-07	0.22684	9.6957e-08	0.21812	1.4605e-07		4.2755	0.000266251
				0.22613	1.0251e-07	0.20486	2.0646e-07	0.22689	9.6769e-08	0.21917	1.4431e-07		4.3152	0.000266819
				0.22622	1.0222e-07	0.20584	2.0543e-07	0.23061	8.4195e-08	0.22196	1.3969e-07		4.3525	0.000266674
				0.22664	1.0082e-07	0.20617	2.0509e-07	0.23063	8.4149e-08	0.22196	1.3969e-07		4.3898	0.000266509
				0.22673	1.0053e-07	0.20862	2.0254e-07	0.23064	8.4092e-08	0.22532	1.3329e-07		4.4244	0.000266702
				0.22684	1.0015e-07	0.20877	2.0243e-07	0.23336	7.3677e-08	0.22625	1.315e-07		4.459	0.000266891
				0.23037	8.7995e-08	0.20965	2.018e-07	0.2346	6.8904e-08	0.22625	1.315e-07		4.4909	0.000267083
				0.23046	8.7646e-08	0.21023	2.0108e-07	0.23461	6.8876e-08	0.22625	1.315e-07		4.5229	0.000267266
				0.23048	8.7607e-08	0.21186	1.9838e-07	0.23463	6.8788e-08	0.22625	1.315e-07		4.5526	0.000267727
				0.23061	8.7095e-08	0.21245	1.974e-07	0.23492	6.7635e-08	0.22625	1.315e-07		4.5823	0.000268203
				0.23435	7.2526e-08	0.2135	1.9544e-07	0.23495	6.7516e-08	0.22625	1.315e-07		4.6099	0.000268456
				0.23449	7.1933e-08	0.21427	1.9442e-07	0.2352	6.6398e-08	0.22717	1.2906e-07		4.6376	0.000268699
				0.23469	7.1134e-08	0.21458	1.939e-07	0.23526	6.6144e-08	0.23055	1.2003e-07		4.6633	0.000269052
				0.23489	7.0258e-08	0.2153	1.9271e-07	0.23925	4.8104e-08	0.23422	1.0783e-07		4.6891	0.000269396
				0.23502	6.9649e-08	0.21667	1.9048e-07	0.23925	4.8091e-08	0.23484	1.0576e-07		4.7131	0.000269238
				0.23883	5.214e-08	0.21684	1.9015e-07	0.23932	4.7762e-08	0.23484	1.0576e-07		4.7372	0.000269056
				0.23896	5.1567e-08	0.21744	1.8893e-07	0.24322	2.7482e-08	0.23484	1.0576e-07		4.7595	0.000269321
				0.23899	5.1378e-08	0.21915	1.8512e-07	0.24339	2.6639e-08	0.23484	1.0576e-07		4.7819	0.000269579
				0.24323	2.893e-08	0.21923	1.8494e-07	0.2435	2.6037e-08	0.23484	1.0576e-07		4.8026	0.000269927
				0.24328	2.8697e-08	0.21952	1.8426e-07	0.24358	2.5602e-08	0.23484	1.0576e-07		4.8233	0.000270272
				0.24336	2.8257e-08	0.21979	1.8367e-07	0.24358	2.56e-08	0.23914	8.5579e-08		4.8425	0.000270635
				0.24345	2.7715e-08	0.21999	1.8324e-07	0.24358	2.5596e-08	0.24343	5.7304e-08		4.8617	0.000270996
				0.24347	2.758e-08	0.22055	1.8181e-07	0.24358	2.5595e-08	0.24343	5.7304e-08		4.8794	0.000271635
				0.24348	2.7484e-08	0.22068	1.8146e-07	0.2438	2.4319e-08	0.24343	5.7304e-08		4.8972	0.000272283
				0.24467	2.0136e-08	0.2208	1.8116e-07	0.24787	7.3805e-11	0.24343	5.7304e-08		4.9136	0.000272171
				0.2479	1.3781e-10	0.22298	1.7522e-07			0.24343	5.7304e-08		4.93	0.00027206
						0.22394	1.7238e-07			0.24369	5.3886e-08		4.9453	0.000272638
						0.22495	1.6917e-07			0.24772	6.1533e-15		4.9606	0.000273232
						0.22508	1.6876e-07			0.24772	4.2317e-15		4.9748	0.000273607
						0.22575	1.6662e-07						4.989	0.000273961
						0.22783	1.5909e-07						5.0021	0.000274216
						0.22824	1.5751e-07						5.0152	0.000274451
						0.22939	1.5312e-07						5.0273	0.000274408
						0.23017	1.5017e-07						5.0394	0.000274385
						0.23053	1.4868e-07						5.0506	0.000274332
						0.23114	1.4617e-07						5.0618	0.000274299
						0.23159	1.4421e-07						5.0722	0.000274769
						0.23352	1.3482e-07						5.0826	0.000275237
						0.23356	1.3464e-07						5.0922	0.000274999
						0.23357	1.3461e-07						5.1017	0.000274787
						0.23535	1.2589e-07						5.1106	0.000275197
						0.23564	1.2423e-07						5.1195	0.000275606
						0.23575	1.236e-07						5.1277	0.000275937
						0.23658	1.1886e-07						5.1359	0.000276247
						0.23913	1.0289e-07						5.1434	0.000276499
						0.24012	9.6699e-08						5.151	0.000276725
						0.24042	9.4767e-08						5.158	0.000276945
						0.24209	8.3333e-08						5.165	0.000277164
						0.24383	6.9645e-08						5.1715	0.000277446
						0.2443	6.5993e-08						5.178	0.000277728
						0.24474	6.2341e-08						5.184	0.000277734
						0.24501	6.0127e-08						5.19	0.000277721
						0.24641	4.8631e-08						5.1955	0.000277735
						0.24694	4.3932e-08						5.2011	0.000277743
						0.2491	2.2778e-08						5.2062	0.00027804
						0.25021	1.1859e-08						5.2113	0.000278335
						0.25107	3.5034e-09						5.2161	0.000278459
						0.25143	0						5.2208	0.000278588
													5.2252	0.000278696
													5.2296	0.000278802
													5.2336	0.000278911
													5.2377	0.000278996
													5.2414	0.000279083
													5.2452	0.000279183
													5.2486	0.000279267
													5.2521	0.000279345
													5.2553	0.000279458
													5.2585	0.00027957
													5.2615	0.000279618
													5.2644	0.000279672
													5.2672	0.000279731
													5.2699	0.000279794
													5.2725	0.000279826
													5.275	0.000279863
													5.2776	0.000279914
													5.2801	0.000279969
													5.2829	0.000280046
													5.2856	0.000280128
													5.2886	0.000280323
													5.2916	0.000280499
													5.2948	0.000280445
													5.298	0.000280408
													5.3015	0.000280467
													5.305	0.000280525
													5.3088	0.000280568
													5.3126	0.000280611
													5.3167	0.000280565
													5.3207	0.000280506
													5.3252	0.00028066
													5.3296	0.000280818
													5.3343	0.000280942
													5.3391	0.000281043
													5.3443	0.000281086
													5.3495	0.000281112
													5.3551	0.000281189
													5.3607	0.000281248
													5.3667	0.000281323
													5.3728	0.000281393
													5.3793	0.000281515
													5.3858	0.000281636
													5.3929	0.000281907
													5.4	0.00028216
													5.4077	0.00028211
													5.4153	0.000282049
													5.4236	0.000281933
													5.4319	0.000281818
													5.4409	0.000282081
													5.4498	0.000282365
													5.4595	0.000282519
													5.4692	0.00028269
													5.4797	0.000282998
													5.4902	0.000283305
													5.5016	0.000283141
													5.5129	0.000282981
													5.5252	0.000283285
													5.5375	0.00028357
													5.5507	0.000283949
													5.564	0.000284304
													5.5784	0.000284235
													5.5928	0.000284149
													5.6083	0.000284409
													5.6239	0.000284663
													5.6406	0.000284654
													5.6574	0.000284622
													5.6754	0.000284928
													5.6933	0.000285237
													5.7125	0.000285531
													5.7317	0.000285807
													5.7523	0.000286081
													5.7729	0.000286352
													5.7949	0.000286302
													5.8169	0.000286235
													5.8405	0.000286493
													5.8641	0.00028675
													5.8897	0.000286743
													5.9152	0.000286757
													5.9428	0.000286755
													5.9703	0.000286741
													5.9997	0.000286883
													6.029	0.000287012
													6.0607	0.000287109
													6.0924	0.000287221
													6.1266	0.000287297
													6.1608	0.000287372
													6.1975	0.000287475
													6.2342	0.000287577
													6.2732	0.000287871
													6.3121	0.000288166
													6.3535	0.000288839
													6.3949	0.000289504
													6.437	0.00028984
													6.479	0.000290177
													6.5211	0.000290189
													6.5633	0.000290212
													6.6055	0.000290013
													6.6478	0.000289811
													6.6894	0.000289979
													6.731	0.000290144
													6.7727	0.000290072
													6.8144	0.000289986
													6.8562	0.000289683
													6.898	0.000289383
													6.9398	0.00028937
													6.9816	0.000289356
													7.0236	0.000289195
													7.0656	0.000289036
													7.1077	0.000289192
													7.1498	0.000289347
													7.1919	0.000289895
													7.2341	0.000290419
													7.2763	0.000290789
													7.3185	0.000291155
													7.3607	0.000291104
													7.403	0.000291062
													7.4453	0.00029114
													7.4875	0.000291207
													7.5298	0.000291283
													7.5721	0.000291358
													7.614	0.000291383
													7.6558	0.000291411
													7.6968	0.000291354
													7.7378	0.00029131
													7.7788	0.000291166
													7.8198	0.000291035
													7.8619	0.000290741
													7.9041	0.000290447
													7.9438	0.000290072
													7.9835	0.000289712
													8.0202	0.000289427
													8.0569	0.000289143
													8.0907	0.00028894
													8.1245	0.000288726
													8.1557	0.00028852
													8.1869	0.000288304
													8.2157	0.00028822
													8.2445	0.000288124
													8.271	0.000288037
													8.2976	0.000287934
													8.3221	0.000287739
													8.3466	0.000287544
													8.3692	0.000287368
													8.3918	0.000287205
													8.4125	0.000287211
													8.4332	0.000287218
													8.4524	0.000287134
													8.4715	0.000287067
													8.4892	0.000287069
													8.5069	0.000287083
													8.5233	0.000286897
													8.5397	0.000286712
													8.5548	0.000286513
													8.57	0.0002863
													8.584	0.000286322
													8.598	0.000286355
													8.6109	0.000286356
													8.6239	0.000286365
													8.6359	0.000286167
													8.6478	0.000285984
													8.6589	0.000285987
													8.67	0.00028599
													8.6803	0.000285939
													8.6905	0.000285881
													8.7	0.00028589
													8.7095	0.0002859
													8.7182	0.000285687
													8.727	0.000285482
													8.7351	0.000285481
													8.7432	0.000285479
													8.7507	0.000285509
													8.7582	0.000285538
													8.7651	0.000285395
													8.7721	0.000285249
													8.7785	0.000285213
													8.7849	0.000285165
													8.7908	0.000285089
													8.7968	0.000285009
													8.8023	0.000285002
													8.8077	0.000285008
													8.8128	0.000284969
													8.8179	0.000284941
													8.8226	0.000284903
													8.8273	0.000284876
													8.8316	0.00028484
													8.836	0.000284789
													8.84	0.000284752
													8.844	0.000284714
													8.8477	0.000284697
													8.8514	0.000284691
													8.8549	0.000284691
													8.8583	0.000284706
													8.8615	0.000284616
													8.8646	0.00028454
													8.8676	0.000284534
													8.8705	0.000284531
													8.8732	0.000284457
													8.876	0.000284391
													8.8785	0.000284401
													8.881	0.000284411
													8.8836	0.000284395
													8.8861	0.000284372
													8.8888	0.000284353
													8.8915	0.000284324
													8.8944	0.00028431
													8.8974	0.000284282
													8.9005	0.000284262
													8.9037	0.000284228
													8.9071	0.000284209
													8.9105	0.000284191
													8.9142	0.000284229
													8.9179	0.000284257
													8.9219	0.000284131
													8.9259	0.000283995
													8.9302	0.000284048
													8.9345	0.0002841
													8.9391	0.000283956
													8.9438	0.00028382
													8.9489	0.00028387
													8.9539	0.000283934
													8.9594	0.000283828
													8.9649	0.000283734
													8.9708	0.000283726
													8.9767	0.000283718
													8.9832	0.000283669
													8.9896	0.000283623
													8.9966	0.000283581
													9.0035	0.000283553
													9.0111	0.000283492
													9.0186	0.000283446
													9.0268	0.0002834
													9.035	0.000283342
													9.0438	0.000283365
													9.0527	0.000283373
													9.0623	0.000283197
													9.0719	0.000283022
													9.0822	0.000282998
													9.0926	0.000282972
													9.1038	0.000283029
													9.1151	0.000283073
													9.1272	0.000282843
													9.1393	0.000282625
													9.1525	0.000282622
													9.1656	0.000282633
													9.1799	0.000282585
													9.1941	0.000282541
													9.2095	0.000282503
													9.2249	0.000282466
													9.2415	0.000282254
													9.2582	0.000282029
													9.2762	0.000282
													9.2942	0.00028197
													9.3137	0.000281918
													9.3332	0.000281865
													9.3543	0.000281965
													9.3754	0.000282055
													9.3982	0.0002818
													9.4211	0.000281543
													9.4458	0.000281517
													9.4705	0.00028148
													9.4972	0.000281406
													9.5239	0.000281332
													9.5529	0.000281295
													9.5818	0.000281251
													9.6131	0.000281107
													9.6444	0.000280974
													9.6783	0.000280819
													9.7122	0.000280664
													9.7488	0.000280546
													9.7855	0.000280415
													9.8252	0.000280241
													9.865	0.000280056
													9.907	0.00027989
													9.95	0.000279709
													9.993	0.000279666
													10.037	0.000279597
													10.081	0.000279577
													10.125	0.000279558
													10.168	0.000279808
													10.212	0.000280019
													10.256	0.000280373
													10.299	0.000280751
													10.343	0.000280832
													10.387	0.000280912
													10.431	0.000281096
													10.474	0.000281304
													10.518	0.00028125
													10.562	0.000281187
													10.605	0.000281113
													10.649	0.000281005
													10.693	0.000280953
													10.736	0.000280918
													10.78	0.000281004
													10.824	0.00028108
													10.867	0.00028109
													10.911	0.000281084
													10.954	0.000281103
													10.998	0.000281106
													11.041	0.00028109
													11.085	0.000281048
													11.129	0.00028114
													11.172	0.000281256
													11.216	0.000281548
													11.259	0.000281864
													11.303	0.000282248
													11.346	0.000282654
													11.39	0.000282885
													11.434	0.000283123
													11.477	0.000283246
													11.521	0.000283343
													11.564	0.00028343
													11.608	0.000283484
													11.652	0.000283698
													11.695	0.000283943
													11.739	0.000284171
													11.782	0.000284421
													11.826	0.000284378
													11.869	0.000284359
													11.913	0.000284308
													11.957	0.000284258
													12	0.000284684
													12.044	0.000285076
													12.087	0.000285481
													12.131	0.000285851
													12.174	0.000286347
													12.218	0.000286816
													12.262	0.000287145
													12.305	0.000287487
													12.349	0.000287988
													12.392	0.000288508
													12.436	0.000288747
													12.479	0.000289007
													12.523	0.000289345
													12.567	0.000289689
													12.61	0.000289998
													12.654	0.000290291
													12.697	0.000290643
													12.741	0.00029097
													12.785	0.000291287
													12.828	0.000291632
													12.872	0.000291768
													12.915	0.000291925
													12.959	0.000291975
													13.002	0.000292047
													13.046	0.000292574
													13.09	0.000293098
													13.133	0.000293414
													13.177	0.000293699
													13.22	0.000293734
													13.264	0.000293747
													13.307	0.000293983
													13.351	0.000294188
													13.395	0.000294377
													13.438	0.000294586
													13.482	0.000294794
													13.525	0.000295023
													13.569	0.000295236
													13.613	0.00029544
													13.656	0.000295621
													13.7	0.00029578
													13.743	0.000295814
													13.787	0.000295835
													13.83	0.000295855
													13.874	0.000295861
													13.918	0.000295987
													13.961	0.000296142
													14.005	0.000296323
													14.048	0.000296525
													14.092	0.000296796
													14.135	0.000297085
													14.179	0.000297192
													14.223	0.000297298
													14.266	0.000297563
													14.31	0.000297806
													14.353	0.000298178
													14.397	0.000298535
													14.44	0.000299067
													14.484	0.000299583
													14.528	0.00029968
													14.571	0.000299789
													14.615	0.000299966
													14.658	0.000300155
													14.702	0.000300431
													14.746	0.000300705
													14.789	0.000300724
													14.833	0.000300721
													14.876	0.000301159
													14.92	0.000301567
													14.963	0.000301795
													15.007	0.000301994
													15.051	0.000302173
													15.094	0.00030237
													15.138	0.000302566
													15.181	0.000302781
													15.225	0.000302975
													15.268	0.000303181
													15.312	0.000303314
													15.356	0.000303438
													15.399	0.00030347
													15.443	0.000303481
													15.486	0.000303531
													15.53	0.000303561
													15.574	0.000303849
													15.617	0.000304155
													15.661	0.000304383
													15.704	0.000304629
													15.748	0.000304829
													15.791	0.000305048
													15.835	0.0003052
													15.879	0.000305352
													15.922	0.000305644
													15.966	0.000305916
													16.009	0.000305906
													16.053	0.000305876
													16.096	0.000306138
													16.14	0.000306379
													16.184	0.000306394
													16.227	0.000306428
													16.271	0.000306559
													16.314	0.000306707
													16.358	0.000306659
													16.401	0.00030663
													16.445	0.000306568
													16.489	0.000306506
													16.532	0.000306597
													16.576	0.000306669
													16.619	0.000306824
													16.663	0.00030696
													16.707	0.000307081
													16.75	0.000307219
													16.794	0.000307329
													16.837	0.000307456
													16.881	0.000307452
													16.924	0.000307466
													16.968	0.000307575
													17.012	0.000307683
													17.055	0.000307806
													17.099	0.000307909
													17.142	0.0003081
													17.186	0.000308272
													17.229	0.000308271
													17.273	0.000308253
													17.316	0.000308347
													17.358	0.000308457
													17.398	0.000308388
													17.438	0.00030832
													17.475	0.000308204
													17.512	0.000308088
													17.546	0.000307987
													17.581	0.00030787
													17.612	0.000307801
													17.644	0.000307715
													17.673	0.000307635
													17.702	0.000307555
													17.729	0.000307465
													17.756	0.000307375
													17.781	0.000307332
													17.806	0.00030729
													17.829	0.000307136
													17.852	0.000306983
													17.874	0.000306955
													17.895	0.000306943
													17.914	0.000306888
													17.934	0.000306815
													17.952	0.000306736
													17.971	0.000306641
													17.987	0.000306636
													18.004	0.000306614
													18.02	0.000306486
													18.035	0.000306375
													18.05	0.000306327
													18.064	0.000306295
													18.077	0.000306259
													18.09	0.000306222
													18.103	0.000306152
													18.115	0.000306099
													18.126	0.000306055
													18.138	0.000305994
													18.148	0.00030596
													18.158	0.000305927
													18.168	0.000305888
													18.178	0.00030585
													18.187	0.000305813
													18.196	0.000305776
													18.204	0.000305763
													18.212	0.000305751
													18.22	0.000305652
													18.227	0.00030557
													18.235	0.00030556
													18.242	0.000305566
													18.248	0.000305575
													18.255	0.000305567
													18.261	0.000305475
													18.267	0.000305383
													18.272	0.000305395
													18.278	0.000305391
													18.283	0.000305375
													18.288	0.00030536
													18.293	0.000305332
													18.298	0.000305305
													18.302	0.00030529
													18.306	0.000305276
													18.31	0.000305264
													18.314	0.000305252
													18.318	0.000305238
													18.322	0.000305224
													18.325	0.000305227
													18.329	0.000305214
													18.332	0.000305163
													18.335	0.000305113
													18.338	0.000305134
													18.341	0.000305156
													18.344	0.000305147
													18.347	0.000305138
													18.349	0.000305285
													18.352	0.000305416

## Sheet: Figure 3g
Figure 3g	The change of cross-sectional area and stress simulation result for microfluidic channel during folding process
		Folding step	Cross-sectional area (mm^2)	Stress (kPa)
		1	0.02057	0
		2	0.02056	18.289
		3	0.02005	41.738
		4	0.01866	114.59

## Sheet: Figure 3h
Figure 3h	Total delivered fluid volume at the folded state and the delivered volume difference between the folded and unfolded states
			Unfolded channel	Folded channel
		Time (s)	Injected volume (nL)	Injected volume (nL)	Volume difference (%)
		0	0	0	0
		1.3333	2.18086	2.18057	0.0133
		2.6666	3.76361	3.76281	0.02126
		3.9999	4.70049	4.69939	0.0234
		5.3332	5.3793	5.37802	0.02379
		6.6665	5.90311	5.90184	0.02151
		7.9998	6.31914	6.31778	0.02152
		9.3331	6.64286	6.64144	0.02138
		10.6664	6.90448	6.90302	0.02115
		11.9997	7.11699	7.1156	0.01953

## Sheet: Figure 3j
Figure 3j	The flow rate of DDD depending on the switching frequency of pumping mechanism.
		Frequency	Flow rate	Standard deviation
		Hz	nL/s	nL/s
		0.5	5.81172	0.08346
		1	13.6058	0.24875
		2	6.03042	1.77675
		3	5.16983	2.10676

## Sheet: Figure 4e
Figure 4e	The comparison for transmittance of flexible PDMS waveguide with and without folding
			Unfolded channel	Folded channel
		Transmittance (%)	0.865	0.763

## Sheet: Figure 4f
Figure 4f	Optical characterization according to the propagation loss
		Experiment			Linear Fit
		Length (cm)	Power (dBm)		Length (cm)	Power (dBm)
		0.75	1.69		0.75	1.92535
		1.3	1.59		0.75275	1.92301
		1.9	1.03		0.75551	1.92066
		2.4	0.838		0.75826	1.91832
		2.8	-0.00687		0.76101	1.91597
		3.5	-0.531		0.76376	1.91363
					0.76652	1.91128
					0.76927	1.90894
					0.77202	1.90659
					0.77477	1.90425
					0.77753	1.9019
					0.78028	1.89956
					0.78303	1.89721
					0.78579	1.89487
					0.78854	1.89252
					0.79129	1.89018
					0.79404	1.88784
					0.7968	1.88549
					0.79955	1.88315
					0.8023	1.8808
					0.80506	1.87846
					0.80781	1.87611
					0.81056	1.87377
					0.81331	1.87142
					0.81607	1.86908
					0.81882	1.86673
					0.82157	1.86439
					0.82432	1.86204
					0.82708	1.8597
					0.82983	1.85735
					0.83258	1.85501
					0.83534	1.85266
					0.83809	1.85032
					0.84084	1.84797
					0.84359	1.84563
					0.84635	1.84329
					0.8491	1.84094
					0.85185	1.8386
					0.8546	1.83625
					0.85736	1.83391
					0.86011	1.83156
					0.86286	1.82922
					0.86562	1.82687
					0.86837	1.82453
					0.87112	1.82218
					0.87387	1.81984
					0.87663	1.81749
					0.87938	1.81515
					0.88213	1.8128
					0.88488	1.81046
					0.88764	1.80811
					0.89039	1.80577
					0.89314	1.80343
					0.8959	1.80108
					0.89865	1.79874
					0.9014	1.79639
					0.90415	1.79405
					0.90691	1.7917
					0.90966	1.78936
					0.91241	1.78701
					0.91517	1.78467
					0.91792	1.78232
					0.92067	1.77998
					0.92342	1.77763
					0.92618	1.77529
					0.92893	1.77294
					0.93168	1.7706
					0.93443	1.76825
					0.93719	1.76591
					0.93994	1.76356
					0.94269	1.76122
					0.94545	1.75888
					0.9482	1.75653
					0.95095	1.75419
					0.9537	1.75184
					0.95646	1.7495
					0.95921	1.74715
					0.96196	1.74481
					0.96471	1.74246
					0.96747	1.74012
					0.97022	1.73777
					0.97297	1.73543
					0.97573	1.73308
					0.97848	1.73074
					0.98123	1.72839
					0.98398	1.72605
					0.98674	1.7237
					0.98949	1.72136
					0.99224	1.71901
					0.99499	1.71667
					0.99775	1.71433
					1.0005	1.71198
					1.00325	1.70964
					1.00601	1.70729
					1.00876	1.70495
					1.01151	1.7026
					1.01426	1.70026
					1.01702	1.69791
					1.01977	1.69557
					1.02252	1.69322
					1.02528	1.69088
					1.02803	1.68853
					1.03078	1.68619
					1.03353	1.68384
					1.03629	1.6815
					1.03904	1.67915
					1.04179	1.67681
					1.04454	1.67447
					1.0473	1.67212
					1.05005	1.66978
					1.0528	1.66743
					1.05556	1.66509
					1.05831	1.66274
					1.06106	1.6604
					1.06381	1.65805
					1.06657	1.65571
					1.06932	1.65336
					1.07207	1.65102
					1.07482	1.64867
					1.07758	1.64633
					1.08033	1.64398
					1.08308	1.64164
					1.08584	1.63929
					1.08859	1.63695
					1.09134	1.6346
					1.09409	1.63226
					1.09685	1.62992
					1.0996	1.62757
					1.10235	1.62523
					1.10511	1.62288
					1.10786	1.62054
					1.11061	1.61819
					1.11336	1.61585
					1.11612	1.6135
					1.11887	1.61116
					1.12162	1.60881
					1.12437	1.60647
					1.12713	1.60412
					1.12988	1.60178
					1.13263	1.59943
					1.13539	1.59709
					1.13814	1.59474
					1.14089	1.5924
					1.14364	1.59005
					1.1464	1.58771
					1.14915	1.58537
					1.1519	1.58302
					1.15465	1.58068
					1.15741	1.57833
					1.16016	1.57599
					1.16291	1.57364
					1.16567	1.5713
					1.16842	1.56895
					1.17117	1.56661
					1.17392	1.56426
					1.17668	1.56192
					1.17943	1.55957
					1.18218	1.55723
					1.18493	1.55488
					1.18769	1.55254
					1.19044	1.55019
					1.19319	1.54785
					1.19595	1.5455
					1.1987	1.54316
					1.20145	1.54082
					1.2042	1.53847
					1.20696	1.53613
					1.20971	1.53378
					1.21246	1.53144
					1.21522	1.52909
					1.21797	1.52675
					1.22072	1.5244
					1.22347	1.52206
					1.22623	1.51971
					1.22898	1.51737
					1.23173	1.51502
					1.23448	1.51268
					1.23724	1.51033
					1.23999	1.50799
					1.24274	1.50564
					1.2455	1.5033
					1.24825	1.50096
					1.251	1.49861
					1.25375	1.49627
					1.25651	1.49392
					1.25926	1.49158
					1.26201	1.48923
					1.26476	1.48689
					1.26752	1.48454
					1.27027	1.4822
					1.27302	1.47985
					1.27578	1.47751
					1.27853	1.47516
					1.28128	1.47282
					1.28403	1.47047
					1.28679	1.46813
					1.28954	1.46578
					1.29229	1.46344
					1.29505	1.46109
					1.2978	1.45875
					1.30055	1.45641
					1.3033	1.45406
					1.30606	1.45172
					1.30881	1.44937
					1.31156	1.44703
					1.31431	1.44468
					1.31707	1.44234
					1.31982	1.43999
					1.32257	1.43765
					1.32533	1.4353
					1.32808	1.43296
					1.33083	1.43061
					1.33358	1.42827
					1.33634	1.42592
					1.33909	1.42358
					1.34184	1.42123
					1.34459	1.41889
					1.34735	1.41654
					1.3501	1.4142
					1.35285	1.41186
					1.35561	1.40951
					1.35836	1.40717
					1.36111	1.40482
					1.36386	1.40248
					1.36662	1.40013
					1.36937	1.39779
					1.37212	1.39544
					1.37487	1.3931
					1.37763	1.39075
					1.38038	1.38841
					1.38313	1.38606
					1.38589	1.38372
					1.38864	1.38137
					1.39139	1.37903
					1.39414	1.37668
					1.3969	1.37434
					1.39965	1.37199
					1.4024	1.36965
					1.40516	1.36731
					1.40791	1.36496
					1.41066	1.36262
					1.41341	1.36027
					1.41617	1.35793
					1.41892	1.35558
					1.42167	1.35324
					1.42442	1.35089
					1.42718	1.34855
					1.42993	1.3462
					1.43268	1.34386
					1.43544	1.34151
					1.43819	1.33917
					1.44094	1.33682
					1.44369	1.33448
					1.44645	1.33213
					1.4492	1.32979
					1.45195	1.32745
					1.4547	1.3251
					1.45746	1.32276
					1.46021	1.32041
					1.46296	1.31807
					1.46572	1.31572
					1.46847	1.31338
					1.47122	1.31103
					1.47397	1.30869
					1.47673	1.30634
					1.47948	1.304
					1.48223	1.30165
					1.48498	1.29931
					1.48774	1.29696
					1.49049	1.29462
					1.49324	1.29227
					1.496	1.28993
					1.49875	1.28758
					1.5015	1.28524
					1.50425	1.2829
					1.50701	1.28055
					1.50976	1.27821
					1.51251	1.27586
					1.51527	1.27352
					1.51802	1.27117
					1.52077	1.26883
					1.52352	1.26648
					1.52628	1.26414
					1.52903	1.26179
					1.53178	1.25945
					1.53453	1.2571
					1.53729	1.25476
					1.54004	1.25241
					1.54279	1.25007
					1.54555	1.24772
					1.5483	1.24538
					1.55105	1.24303
					1.5538	1.24069
					1.55656	1.23835
					1.55931	1.236
					1.56206	1.23366
					1.56481	1.23131
					1.56757	1.22897
					1.57032	1.22662
					1.57307	1.22428
					1.57583	1.22193
					1.57858	1.21959
					1.58133	1.21724
					1.58408	1.2149
					1.58684	1.21255
					1.58959	1.21021
					1.59234	1.20786
					1.5951	1.20552
					1.59785	1.20317
					1.6006	1.20083
					1.60335	1.19848
					1.60611	1.19614
					1.60886	1.1938
					1.61161	1.19145
					1.61436	1.18911
					1.61712	1.18676
					1.61987	1.18442
					1.62262	1.18207
					1.62538	1.17973
					1.62813	1.17738
					1.63088	1.17504
					1.63363	1.17269
					1.63639	1.17035
					1.63914	1.168
					1.64189	1.16566
					1.64464	1.16331
					1.6474	1.16097
					1.65015	1.15862
					1.6529	1.15628
					1.65566	1.15394
					1.65841	1.15159
					1.66116	1.14925
					1.66391	1.1469
					1.66667	1.14456
					1.66942	1.14221
					1.67217	1.13987
					1.67492	1.13752
					1.67768	1.13518
					1.68043	1.13283
					1.68318	1.13049
					1.68594	1.12814
					1.68869	1.1258
					1.69144	1.12345
					1.69419	1.12111
					1.69695	1.11876
					1.6997	1.11642
					1.70245	1.11407
					1.70521	1.11173
					1.70796	1.10939
					1.71071	1.10704
					1.71346	1.1047
					1.71622	1.10235
					1.71897	1.10001
					1.72172	1.09766
					1.72447	1.09532
					1.72723	1.09297
					1.72998	1.09063
					1.73273	1.08828
					1.73549	1.08594
					1.73824	1.08359
					1.74099	1.08125
					1.74374	1.0789
					1.7465	1.07656
					1.74925	1.07421
					1.752	1.07187
					1.75475	1.06952
					1.75751	1.06718
					1.76026	1.06484
					1.76301	1.06249
					1.76577	1.06015
					1.76852	1.0578
					1.77127	1.05546
					1.77402	1.05311
					1.77678	1.05077
					1.77953	1.04842
					1.78228	1.04608
					1.78504	1.04373
					1.78779	1.04139
					1.79054	1.03904
					1.79329	1.0367
					1.79605	1.03435
					1.7988	1.03201
					1.80155	1.02966
					1.8043	1.02732
					1.80706	1.02497
					1.80981	1.02263
					1.81256	1.02029
					1.81532	1.01794
					1.81807	1.0156
					1.82082	1.01325
					1.82357	1.01091
					1.82633	1.00856
					1.82908	1.00622
					1.83183	1.00387
					1.83458	1.00153
					1.83734	0.99918
					1.84009	0.99684
					1.84284	0.99449
					1.8456	0.99215
					1.84835	0.9898
					1.8511	0.98746
					1.85385	0.98511
					1.85661	0.98277
					1.85936	0.98043
					1.86211	0.97808
					1.86486	0.97574
					1.86762	0.97339
					1.87037	0.97105
					1.87312	0.9687
					1.87588	0.96636
					1.87863	0.96401
					1.88138	0.96167
					1.88413	0.95932
					1.88689	0.95698
					1.88964	0.95463
					1.89239	0.95229
					1.89515	0.94994
					1.8979	0.9476
					1.90065	0.94525
					1.9034	0.94291
					1.90616	0.94056
					1.90891	0.93822
					1.91166	0.93588
					1.91441	0.93353
					1.91717	0.93119
					1.91992	0.92884
					1.92267	0.9265
					1.92543	0.92415
					1.92818	0.92181
					1.93093	0.91946
					1.93368	0.91712
					1.93644	0.91477
					1.93919	0.91243
					1.94194	0.91008
					1.94469	0.90774
					1.94745	0.90539
					1.9502	0.90305
					1.95295	0.9007
					1.95571	0.89836
					1.95846	0.89601
					1.96121	0.89367
					1.96396	0.89133
					1.96672	0.88898
					1.96947	0.88664
					1.97222	0.88429
					1.97497	0.88195
					1.97773	0.8796
					1.98048	0.87726
					1.98323	0.87491
					1.98599	0.87257
					1.98874	0.87022
					1.99149	0.86788
					1.99424	0.86553
					1.997	0.86319
					1.99975	0.86084
					2.0025	0.8585
					2.00526	0.85615
					2.00801	0.85381
					2.01076	0.85146
					2.01351	0.84912
					2.01627	0.84678
					2.01902	0.84443
					2.02177	0.84209
					2.02452	0.83974
					2.02728	0.8374
					2.03003	0.83505
					2.03278	0.83271
					2.03554	0.83036
					2.03829	0.82802
					2.04104	0.82567
					2.04379	0.82333
					2.04655	0.82098
					2.0493	0.81864
					2.05205	0.81629
					2.0548	0.81395
					2.05756	0.8116
					2.06031	0.80926
					2.06306	0.80692
					2.06582	0.80457
					2.06857	0.80223
					2.07132	0.79988
					2.07407	0.79754
					2.07683	0.79519
					2.07958	0.79285
					2.08233	0.7905
					2.08509	0.78816
					2.08784	0.78581
					2.09059	0.78347
					2.09334	0.78112
					2.0961	0.77878
					2.09885	0.77643
					2.1016	0.77409
					2.10435	0.77174
					2.10711	0.7694
					2.10986	0.76705
					2.11261	0.76471
					2.11537	0.76237
					2.11812	0.76002
					2.12087	0.75768
					2.12362	0.75533
					2.12638	0.75299
					2.12913	0.75064
					2.13188	0.7483
					2.13463	0.74595
					2.13739	0.74361
					2.14014	0.74126
					2.14289	0.73892
					2.14565	0.73657
					2.1484	0.73423
					2.15115	0.73188
					2.1539	0.72954
					2.15666	0.72719
					2.15941	0.72485
					2.16216	0.7225
					2.16491	0.72016
					2.16767	0.71782
					2.17042	0.71547
					2.17317	0.71313
					2.17593	0.71078
					2.17868	0.70844
					2.18143	0.70609
					2.18418	0.70375
					2.18694	0.7014
					2.18969	0.69906
					2.19244	0.69671
					2.1952	0.69437
					2.19795	0.69202
					2.2007	0.68968
					2.20345	0.68733
					2.20621	0.68499
					2.20896	0.68264
					2.21171	0.6803
					2.21446	0.67796
					2.21722	0.67561
					2.21997	0.67327
					2.22272	0.67092
					2.22548	0.66858
					2.22823	0.66623
					2.23098	0.66389
					2.23373	0.66154
					2.23649	0.6592
					2.23924	0.65685
					2.24199	0.65451
					2.24474	0.65216
					2.2475	0.64982
					2.25025	0.64747
					2.253	0.64513
					2.25576	0.64278
					2.25851	0.64044
					2.26126	0.63809
					2.26401	0.63575
					2.26677	0.63341
					2.26952	0.63106
					2.27227	0.62872
					2.27503	0.62637
					2.27778	0.62403
					2.28053	0.62168
					2.28328	0.61934
					2.28604	0.61699
					2.28879	0.61465
					2.29154	0.6123
					2.29429	0.60996
					2.29705	0.60761
					2.2998	0.60527
					2.30255	0.60292
					2.30531	0.60058
					2.30806	0.59823
					2.31081	0.59589
					2.31356	0.59354
					2.31632	0.5912
					2.31907	0.58886
					2.32182	0.58651
					2.32457	0.58417
					2.32733	0.58182
					2.33008	0.57948
					2.33283	0.57713
					2.33559	0.57479
					2.33834	0.57244
					2.34109	0.5701
					2.34384	0.56775
					2.3466	0.56541
					2.34935	0.56306
					2.3521	0.56072
					2.35485	0.55837
					2.35761	0.55603
					2.36036	0.55368
					2.36311	0.55134
					2.36587	0.54899
					2.36862	0.54665
					2.37137	0.54431
					2.37412	0.54196
					2.37688	0.53962
					2.37963	0.53727
					2.38238	0.53493
					2.38514	0.53258
					2.38789	0.53024
					2.39064	0.52789
					2.39339	0.52555
					2.39615	0.5232
					2.3989	0.52086
					2.40165	0.51851
					2.4044	0.51617
					2.40716	0.51382
					2.40991	0.51148
					2.41266	0.50913
					2.41542	0.50679
					2.41817	0.50445
					2.42092	0.5021
					2.42367	0.49976
					2.42643	0.49741
					2.42918	0.49507
					2.43193	0.49272
					2.43468	0.49038
					2.43744	0.48803
					2.44019	0.48569
					2.44294	0.48334
					2.4457	0.481
					2.44845	0.47865
					2.4512	0.47631
					2.45395	0.47396
					2.45671	0.47162
					2.45946	0.46927
					2.46221	0.46693
					2.46496	0.46458
					2.46772	0.46224
					2.47047	0.4599
					2.47322	0.45755
					2.47598	0.45521
					2.47873	0.45286
					2.48148	0.45052
					2.48423	0.44817
					2.48699	0.44583
					2.48974	0.44348
					2.49249	0.44114
					2.49525	0.43879
					2.498	0.43645
					2.50075	0.4341
					2.5035	0.43176
					2.50626	0.42941
					2.50901	0.42707
					2.51176	0.42472
					2.51451	0.42238
					2.51727	0.42003
					2.52002	0.41769
					2.52277	0.41535
					2.52553	0.413
					2.52828	0.41066
					2.53103	0.40831
					2.53378	0.40597
					2.53654	0.40362
					2.53929	0.40128
					2.54204	0.39893
					2.54479	0.39659
					2.54755	0.39424
					2.5503	0.3919
					2.55305	0.38955
					2.55581	0.38721
					2.55856	0.38486
					2.56131	0.38252
					2.56406	0.38017
					2.56682	0.37783
					2.56957	0.37548
					2.57232	0.37314
					2.57508	0.3708
					2.57783	0.36845
					2.58058	0.36611
					2.58333	0.36376
					2.58609	0.36142
					2.58884	0.35907
					2.59159	0.35673
					2.59434	0.35438
					2.5971	0.35204
					2.59985	0.34969
					2.6026	0.34735
					2.60536	0.345
					2.60811	0.34266
					2.61086	0.34031
					2.61361	0.33797
					2.61637	0.33562
					2.61912	0.33328
					2.62187	0.33094
					2.62462	0.32859
					2.62738	0.32625
					2.63013	0.3239
					2.63288	0.32156
					2.63564	0.31921
					2.63839	0.31687
					2.64114	0.31452
					2.64389	0.31218
					2.64665	0.30983
					2.6494	0.30749
					2.65215	0.30514
					2.6549	0.3028
					2.65766	0.30045
					2.66041	0.29811
					2.66316	0.29576
					2.66592	0.29342
					2.66867	0.29107
					2.67142	0.28873
					2.67417	0.28639
					2.67693	0.28404
					2.67968	0.2817
					2.68243	0.27935
					2.68519	0.27701
					2.68794	0.27466
					2.69069	0.27232
					2.69344	0.26997
					2.6962	0.26763
					2.69895	0.26528
					2.7017	0.26294
					2.70445	0.26059
					2.70721	0.25825
					2.70996	0.2559
					2.71271	0.25356
					2.71547	0.25121
					2.71822	0.24887
					2.72097	0.24652
					2.72372	0.24418
					2.72648	0.24184
					2.72923	0.23949
					2.73198	0.23715
					2.73473	0.2348
					2.73749	0.23246
					2.74024	0.23011
					2.74299	0.22777
					2.74575	0.22542
					2.7485	0.22308
					2.75125	0.22073
					2.754	0.21839
					2.75676	0.21604
					2.75951	0.2137
					2.76226	0.21135
					2.76502	0.20901
					2.76777	0.20666
					2.77052	0.20432
					2.77327	0.20197
					2.77603	0.19963
					2.77878	0.19729
					2.78153	0.19494
					2.78428	0.1926
					2.78704	0.19025
					2.78979	0.18791
					2.79254	0.18556
					2.7953	0.18322
					2.79805	0.18087
					2.8008	0.17853
					2.80355	0.17618
					2.80631	0.17384
					2.80906	0.17149
					2.81181	0.16915
					2.81456	0.1668
					2.81732	0.16446
					2.82007	0.16211
					2.82282	0.15977
					2.82558	0.15743
					2.82833	0.15508
					2.83108	0.15274
					2.83383	0.15039
					2.83659	0.14805
					2.83934	0.1457
					2.84209	0.14336
					2.84484	0.14101
					2.8476	0.13867
					2.85035	0.13632
					2.8531	0.13398
					2.85586	0.13163
					2.85861	0.12929
					2.86136	0.12694
					2.86411	0.1246
					2.86687	0.12225
					2.86962	0.11991
					2.87237	0.11756
					2.87513	0.11522
					2.87788	0.11288
					2.88063	0.11053
					2.88338	0.10819
					2.88614	0.10584
					2.88889	0.1035
					2.89164	0.10115
					2.89439	0.09881
					2.89715	0.09646
					2.8999	0.09412
					2.90265	0.09177
					2.90541	0.08943
					2.90816	0.08708
					2.91091	0.08474
					2.91366	0.08239
					2.91642	0.08005
					2.91917	0.0777
					2.92192	0.07536
					2.92467	0.07301
					2.92743	0.07067
					2.93018	0.06833
					2.93293	0.06598
					2.93569	0.06364
					2.93844	0.06129
					2.94119	0.05895
					2.94394	0.0566
					2.9467	0.05426
					2.94945	0.05191
					2.9522	0.04957
					2.95495	0.04722
					2.95771	0.04488
					2.96046	0.04253
					2.96321	0.04019
					2.96597	0.03784
					2.96872	0.0355
					2.97147	0.03315
					2.97422	0.03081
					2.97698	0.02846
					2.97973	0.02612
					2.98248	0.02378
					2.98524	0.02143
					2.98799	0.01909
					2.99074	0.01674
					2.99349	0.0144
					2.99625	0.01205
					2.999	0.00971
					3.00175	0.00736
					3.0045	0.00502
					3.00726	0.00267
					3.01001	0.000328237
					3.01276	-0.00202
					3.01552	-0.00436
					3.01827	-0.00671
					3.02102	-0.00905
					3.02377	-0.0114
					3.02653	-0.01374
					3.02928	-0.01608
					3.03203	-0.01843
					3.03478	-0.02077
					3.03754	-0.02312
					3.04029	-0.02546
					3.04304	-0.02781
					3.0458	-0.03015
					3.04855	-0.0325
					3.0513	-0.03484
					3.05405	-0.03719
					3.05681	-0.03953
					3.05956	-0.04188
					3.06231	-0.04422
					3.06507	-0.04657
					3.06782	-0.04891
					3.07057	-0.05126
					3.07332	-0.0536
					3.07608	-0.05595
					3.07883	-0.05829
					3.08158	-0.06063
					3.08433	-0.06298
					3.08709	-0.06532
					3.08984	-0.06767
					3.09259	-0.07001
					3.09535	-0.07236
					3.0981	-0.0747
					3.10085	-0.07705
					3.1036	-0.07939
					3.10636	-0.08174
					3.10911	-0.08408
					3.11186	-0.08643
					3.11461	-0.08877
					3.11737	-0.09112
					3.12012	-0.09346
					3.12287	-0.09581
					3.12563	-0.09815
					3.12838	-0.1005
					3.13113	-0.10284
					3.13388	-0.10518
					3.13664	-0.10753
					3.13939	-0.10987
					3.14214	-0.11222
					3.14489	-0.11456
					3.14765	-0.11691
					3.1504	-0.11925
					3.15315	-0.1216
					3.15591	-0.12394
					3.15866	-0.12629
					3.16141	-0.12863
					3.16416	-0.13098
					3.16692	-0.13332
					3.16967	-0.13567
					3.17242	-0.13801
					3.17518	-0.14036
					3.17793	-0.1427
					3.18068	-0.14504
					3.18343	-0.14739
					3.18619	-0.14973
					3.18894	-0.15208
					3.19169	-0.15442
					3.19444	-0.15677
					3.1972	-0.15911
					3.19995	-0.16146
					3.2027	-0.1638
					3.20546	-0.16615
					3.20821	-0.16849
					3.21096	-0.17084
					3.21371	-0.17318
					3.21647	-0.17553
					3.21922	-0.17787
					3.22197	-0.18022
					3.22472	-0.18256
					3.22748	-0.18491
					3.23023	-0.18725
					3.23298	-0.18959
					3.23574	-0.19194
					3.23849	-0.19428
					3.24124	-0.19663
					3.24399	-0.19897
					3.24675	-0.20132
					3.2495	-0.20366
					3.25225	-0.20601
					3.25501	-0.20835
					3.25776	-0.2107
					3.26051	-0.21304
					3.26326	-0.21539
					3.26602	-0.21773
					3.26877	-0.22008
					3.27152	-0.22242
					3.27427	-0.22477
					3.27703	-0.22711
					3.27978	-0.22946
					3.28253	-0.2318
					3.28529	-0.23414
					3.28804	-0.23649
					3.29079	-0.23883
					3.29354	-0.24118
					3.2963	-0.24352
					3.29905	-0.24587
					3.3018	-0.24821
					3.30455	-0.25056
					3.30731	-0.2529
					3.31006	-0.25525
					3.31281	-0.25759
					3.31557	-0.25994
					3.31832	-0.26228
					3.32107	-0.26463
					3.32382	-0.26697
					3.32658	-0.26932
					3.32933	-0.27166
					3.33208	-0.27401
					3.33483	-0.27635
					3.33759	-0.27869
					3.34034	-0.28104
					3.34309	-0.28338
					3.34585	-0.28573
					3.3486	-0.28807
					3.35135	-0.29042
					3.3541	-0.29276
					3.35686	-0.29511
					3.35961	-0.29745
					3.36236	-0.2998
					3.36512	-0.30214
					3.36787	-0.30449
					3.37062	-0.30683
					3.37337	-0.30918
					3.37613	-0.31152
					3.37888	-0.31387
					3.38163	-0.31621
					3.38438	-0.31855
					3.38714	-0.3209
					3.38989	-0.32324
					3.39264	-0.32559
					3.3954	-0.32793
					3.39815	-0.33028
					3.4009	-0.33262
					3.40365	-0.33497
					3.40641	-0.33731
					3.40916	-0.33966
					3.41191	-0.342
					3.41466	-0.34435
					3.41742	-0.34669
					3.42017	-0.34904
					3.42292	-0.35138
					3.42568	-0.35373
					3.42843	-0.35607
					3.43118	-0.35842
					3.43393	-0.36076
					3.43669	-0.3631
					3.43944	-0.36545
					3.44219	-0.36779
					3.44494	-0.37014
					3.4477	-0.37248
					3.45045	-0.37483
					3.4532	-0.37717
					3.45596	-0.37952
					3.45871	-0.38186
					3.46146	-0.38421
					3.46421	-0.38655
					3.46697	-0.3889
					3.46972	-0.39124
					3.47247	-0.39359
					3.47523	-0.39593
					3.47798	-0.39828
					3.48073	-0.40062
					3.48348	-0.40297
					3.48624	-0.40531
					3.48899	-0.40765
					3.49174	-0.41
					3.49449	-0.41234
					3.49725	-0.41469
					3.5	-0.41703

## Sheet: Figure 4g
Figure 4g	Optical characterization according to the stretching loss
		Experiment			Linear Fit
		Strain (%)	Power (dBm)		Strain (%)	Power (dBm)
		5	-6.4889		5	-6.38486
		10	-6.58704		5.02503	-6.38615
		15	-6.70282		5.05005	-6.38743
		20	-7.31515		5.07508	-6.38872
		25	-7.37121		5.1001	-6.39
		30	-7.69132		5.12513	-6.39128
					5.15015	-6.39257
					5.17518	-6.39385
					5.2002	-6.39513
					5.22523	-6.39642
					5.25025	-6.3977
					5.27528	-6.39899
					5.3003	-6.40027
					5.32533	-6.40155
					5.35035	-6.40284
					5.37538	-6.40412
					5.4004	-6.4054
					5.42543	-6.40669
					5.45045	-6.40797
					5.47548	-6.40925
					5.5005	-6.41054
					5.52553	-6.41182
					5.55055	-6.41311
					5.57558	-6.41439
					5.6006	-6.41567
					5.62563	-6.41696
					5.65065	-6.41824
					5.67568	-6.41952
					5.7007	-6.42081
					5.72573	-6.42209
					5.75075	-6.42338
					5.77578	-6.42466
					5.8008	-6.42594
					5.82583	-6.42723
					5.85085	-6.42851
					5.87588	-6.42979
					5.9009	-6.43108
					5.92593	-6.43236
					5.95095	-6.43365
					5.97598	-6.43493
					6.001	-6.43621
					6.02603	-6.4375
					6.05105	-6.43878
					6.07608	-6.44006
					6.1011	-6.44135
					6.12613	-6.44263
					6.15115	-6.44391
					6.17618	-6.4452
					6.2012	-6.44648
					6.22623	-6.44777
					6.25125	-6.44905
					6.27628	-6.45033
					6.3013	-6.45162
					6.32633	-6.4529
					6.35135	-6.45418
					6.37638	-6.45547
					6.4014	-6.45675
					6.42643	-6.45804
					6.45145	-6.45932
					6.47648	-6.4606
					6.5015	-6.46189
					6.52653	-6.46317
					6.55155	-6.46445
					6.57658	-6.46574
					6.6016	-6.46702
					6.62663	-6.46831
					6.65165	-6.46959
					6.67668	-6.47087
					6.7017	-6.47216
					6.72673	-6.47344
					6.75175	-6.47472
					6.77678	-6.47601
					6.8018	-6.47729
					6.82683	-6.47857
					6.85185	-6.47986
					6.87688	-6.48114
					6.9019	-6.48243
					6.92693	-6.48371
					6.95195	-6.48499
					6.97698	-6.48628
					7.002	-6.48756
					7.02703	-6.48884
					7.05205	-6.49013
					7.07708	-6.49141
					7.1021	-6.4927
					7.12713	-6.49398
					7.15215	-6.49526
					7.17718	-6.49655
					7.2022	-6.49783
					7.22723	-6.49911
					7.25225	-6.5004
					7.27728	-6.50168
					7.3023	-6.50297
					7.32733	-6.50425
					7.35235	-6.50553
					7.37738	-6.50682
					7.4024	-6.5081
					7.42743	-6.50938
					7.45245	-6.51067
					7.47748	-6.51195
					7.5025	-6.51323
					7.52753	-6.51452
					7.55255	-6.5158
					7.57758	-6.51709
					7.6026	-6.51837
					7.62763	-6.51965
					7.65265	-6.52094
					7.67768	-6.52222
					7.7027	-6.5235
					7.72773	-6.52479
					7.75275	-6.52607
					7.77778	-6.52736
					7.8028	-6.52864
					7.82783	-6.52992
					7.85285	-6.53121
					7.87788	-6.53249
					7.9029	-6.53377
					7.92793	-6.53506
					7.95295	-6.53634
					7.97798	-6.53762
					8.003	-6.53891
					8.02803	-6.54019
					8.05305	-6.54148
					8.07808	-6.54276
					8.1031	-6.54404
					8.12813	-6.54533
					8.15315	-6.54661
					8.17818	-6.54789
					8.2032	-6.54918
					8.22823	-6.55046
					8.25325	-6.55175
					8.27828	-6.55303
					8.3033	-6.55431
					8.32833	-6.5556
					8.35335	-6.55688
					8.37838	-6.55816
					8.4034	-6.55945
					8.42843	-6.56073
					8.45345	-6.56202
					8.47848	-6.5633
					8.5035	-6.56458
					8.52853	-6.56587
					8.55355	-6.56715
					8.57858	-6.56843
					8.6036	-6.56972
					8.62863	-6.571
					8.65365	-6.57228
					8.67868	-6.57357
					8.7037	-6.57485
					8.72873	-6.57614
					8.75375	-6.57742
					8.77878	-6.5787
					8.8038	-6.57999
					8.82883	-6.58127
					8.85385	-6.58255
					8.87888	-6.58384
					8.9039	-6.58512
					8.92893	-6.58641
					8.95395	-6.58769
					8.97898	-6.58897
					9.004	-6.59026
					9.02903	-6.59154
					9.05405	-6.59282
					9.07908	-6.59411
					9.1041	-6.59539
					9.12913	-6.59668
					9.15415	-6.59796
					9.17918	-6.59924
					9.2042	-6.60053
					9.22923	-6.60181
					9.25425	-6.60309
					9.27928	-6.60438
					9.3043	-6.60566
					9.32933	-6.60694
					9.35435	-6.60823
					9.37938	-6.60951
					9.4044	-6.6108
					9.42943	-6.61208
					9.45445	-6.61336
					9.47948	-6.61465
					9.5045	-6.61593
					9.52953	-6.61721
					9.55455	-6.6185
					9.57958	-6.61978
					9.6046	-6.62107
					9.62963	-6.62235
					9.65465	-6.62363
					9.67968	-6.62492
					9.7047	-6.6262
					9.72973	-6.62748
					9.75475	-6.62877
					9.77978	-6.63005
					9.8048	-6.63133
					9.82983	-6.63262
					9.85485	-6.6339
					9.87988	-6.63519
					9.9049	-6.63647
					9.92993	-6.63775
					9.95495	-6.63904
					9.97998	-6.64032
					10.005	-6.6416
					10.03	-6.64289
					10.0551	-6.64417
					10.0801	-6.64546
					10.1051	-6.64674
					10.1301	-6.64802
					10.1552	-6.64931
					10.1802	-6.65059
					10.2052	-6.65187
					10.2302	-6.65316
					10.2553	-6.65444
					10.2803	-6.65573
					10.3053	-6.65701
					10.3303	-6.65829
					10.3554	-6.65958
					10.3804	-6.66086
					10.4054	-6.66214
					10.4304	-6.66343
					10.4555	-6.66471
					10.4805	-6.66599
					10.5055	-6.66728
					10.5305	-6.66856
					10.5556	-6.66985
					10.5806	-6.67113
					10.6056	-6.67241
					10.6306	-6.6737
					10.6557	-6.67498
					10.6807	-6.67626
					10.7057	-6.67755
					10.7307	-6.67883
					10.7558	-6.68012
					10.7808	-6.6814
					10.8058	-6.68268
					10.8308	-6.68397
					10.8559	-6.68525
					10.8809	-6.68653
					10.9059	-6.68782
					10.9309	-6.6891
					10.956	-6.69039
					10.981	-6.69167
					11.006	-6.69295
					11.031	-6.69424
					11.0561	-6.69552
					11.0811	-6.6968
					11.1061	-6.69809
					11.1311	-6.69937
					11.1562	-6.70065
					11.1812	-6.70194
					11.2062	-6.70322
					11.2312	-6.70451
					11.2563	-6.70579
					11.2813	-6.70707
					11.3063	-6.70836
					11.3313	-6.70964
					11.3564	-6.71092
					11.3814	-6.71221
					11.4064	-6.71349
					11.4314	-6.71478
					11.4565	-6.71606
					11.4815	-6.71734
					11.5065	-6.71863
					11.5315	-6.71991
					11.5566	-6.72119
					11.5816	-6.72248
					11.6066	-6.72376
					11.6316	-6.72505
					11.6567	-6.72633
					11.6817	-6.72761
					11.7067	-6.7289
					11.7317	-6.73018
					11.7568	-6.73146
					11.7818	-6.73275
					11.8068	-6.73403
					11.8318	-6.73531
					11.8569	-6.7366
					11.8819	-6.73788
					11.9069	-6.73917
					11.9319	-6.74045
					11.957	-6.74173
					11.982	-6.74302
					12.007	-6.7443
					12.032	-6.74558
					12.0571	-6.74687
					12.0821	-6.74815
					12.1071	-6.74944
					12.1321	-6.75072
					12.1572	-6.752
					12.1822	-6.75329
					12.2072	-6.75457
					12.2322	-6.75585
					12.2573	-6.75714
					12.2823	-6.75842
					12.3073	-6.7597
					12.3323	-6.76099
					12.3574	-6.76227
					12.3824	-6.76356
					12.4074	-6.76484
					12.4324	-6.76612
					12.4575	-6.76741
					12.4825	-6.76869
					12.5075	-6.76997
					12.5325	-6.77126
					12.5576	-6.77254
					12.5826	-6.77383
					12.6076	-6.77511
					12.6326	-6.77639
					12.6577	-6.77768
					12.6827	-6.77896
					12.7077	-6.78024
					12.7327	-6.78153
					12.7578	-6.78281
					12.7828	-6.7841
					12.8078	-6.78538
					12.8328	-6.78666
					12.8579	-6.78795
					12.8829	-6.78923
					12.9079	-6.79051
					12.9329	-6.7918
					12.958	-6.79308
					12.983	-6.79436
					13.008	-6.79565
					13.033	-6.79693
					13.0581	-6.79822
					13.0831	-6.7995
					13.1081	-6.80078
					13.1331	-6.80207
					13.1582	-6.80335
					13.1832	-6.80463
					13.2082	-6.80592
					13.2332	-6.8072
					13.2583	-6.80849
					13.2833	-6.80977
					13.3083	-6.81105
					13.3333	-6.81234
					13.3584	-6.81362
					13.3834	-6.8149
					13.4084	-6.81619
					13.4334	-6.81747
					13.4585	-6.81876
					13.4835	-6.82004
					13.5085	-6.82132
					13.5335	-6.82261
					13.5586	-6.82389
					13.5836	-6.82517
					13.6086	-6.82646
					13.6336	-6.82774
					13.6587	-6.82902
					13.6837	-6.83031
					13.7087	-6.83159
					13.7337	-6.83288
					13.7588	-6.83416
					13.7838	-6.83544
					13.8088	-6.83673
					13.8338	-6.83801
					13.8589	-6.83929
					13.8839	-6.84058
					13.9089	-6.84186
					13.9339	-6.84315
					13.959	-6.84443
					13.984	-6.84571
					14.009	-6.847
					14.034	-6.84828
					14.0591	-6.84956
					14.0841	-6.85085
					14.1091	-6.85213
					14.1341	-6.85341
					14.1592	-6.8547
					14.1842	-6.85598
					14.2092	-6.85727
					14.2342	-6.85855
					14.2593	-6.85983
					14.2843	-6.86112
					14.3093	-6.8624
					14.3343	-6.86368
					14.3594	-6.86497
					14.3844	-6.86625
					14.4094	-6.86754
					14.4344	-6.86882
					14.4595	-6.8701
					14.4845	-6.87139
					14.5095	-6.87267
					14.5345	-6.87395
					14.5596	-6.87524
					14.5846	-6.87652
					14.6096	-6.87781
					14.6346	-6.87909
					14.6597	-6.88037
					14.6847	-6.88166
					14.7097	-6.88294
					14.7347	-6.88422
					14.7598	-6.88551
					14.7848	-6.88679
					14.8098	-6.88807
					14.8348	-6.88936
					14.8599	-6.89064
					14.8849	-6.89193
					14.9099	-6.89321
					14.9349	-6.89449
					14.96	-6.89578
					14.985	-6.89706
					15.01	-6.89834
					15.035	-6.89963
					15.0601	-6.90091
					15.0851	-6.9022
					15.1101	-6.90348
					15.1351	-6.90476
					15.1602	-6.90605
					15.1852	-6.90733
					15.2102	-6.90861
					15.2352	-6.9099
					15.2603	-6.91118
					15.2853	-6.91247
					15.3103	-6.91375
					15.3353	-6.91503
					15.3604	-6.91632
					15.3854	-6.9176
					15.4104	-6.91888
					15.4354	-6.92017
					15.4605	-6.92145
					15.4855	-6.92273
					15.5105	-6.92402
					15.5355	-6.9253
					15.5606	-6.92659
					15.5856	-6.92787
					15.6106	-6.92915
					15.6356	-6.93044
					15.6607	-6.93172
					15.6857	-6.933
					15.7107	-6.93429
					15.7357	-6.93557
					15.7608	-6.93686
					15.7858	-6.93814
					15.8108	-6.93942
					15.8358	-6.94071
					15.8609	-6.94199
					15.8859	-6.94327
					15.9109	-6.94456
					15.9359	-6.94584
					15.961	-6.94713
					15.986	-6.94841
					16.011	-6.94969
					16.036	-6.95098
					16.0611	-6.95226
					16.0861	-6.95354
					16.1111	-6.95483
					16.1361	-6.95611
					16.1612	-6.95739
					16.1862	-6.95868
					16.2112	-6.95996
					16.2362	-6.96125
					16.2613	-6.96253
					16.2863	-6.96381
					16.3113	-6.9651
					16.3363	-6.96638
					16.3614	-6.96766
					16.3864	-6.96895
					16.4114	-6.97023
					16.4364	-6.97152
					16.4615	-6.9728
					16.4865	-6.97408
					16.5115	-6.97537
					16.5365	-6.97665
					16.5616	-6.97793
					16.5866	-6.97922
					16.6116	-6.9805
					16.6366	-6.98178
					16.6617	-6.98307
					16.6867	-6.98435
					16.7117	-6.98564
					16.7367	-6.98692
					16.7618	-6.9882
					16.7868	-6.98949
					16.8118	-6.99077
					16.8368	-6.99205
					16.8619	-6.99334
					16.8869	-6.99462
					16.9119	-6.99591
					16.9369	-6.99719
					16.962	-6.99847
					16.987	-6.99976
					17.012	-7.00104
					17.037	-7.00232
					17.0621	-7.00361
					17.0871	-7.00489
					17.1121	-7.00618
					17.1371	-7.00746
					17.1622	-7.00874
					17.1872	-7.01003
					17.2122	-7.01131
					17.2372	-7.01259
					17.2623	-7.01388
					17.2873	-7.01516
					17.3123	-7.01644
					17.3373	-7.01773
					17.3624	-7.01901
					17.3874	-7.0203
					17.4124	-7.02158
					17.4374	-7.02286
					17.4625	-7.02415
					17.4875	-7.02543
					17.5125	-7.02671
					17.5375	-7.028
					17.5626	-7.02928
					17.5876	-7.03057
					17.6126	-7.03185
					17.6376	-7.03313
					17.6627	-7.03442
					17.6877	-7.0357
					17.7127	-7.03698
					17.7377	-7.03827
					17.7628	-7.03955
					17.7878	-7.04084
					17.8128	-7.04212
					17.8378	-7.0434
					17.8629	-7.04469
					17.8879	-7.04597
					17.9129	-7.04725
					17.9379	-7.04854
					17.963	-7.04982
					17.988	-7.0511
					18.013	-7.05239
					18.038	-7.05367
					18.0631	-7.05496
					18.0881	-7.05624
					18.1131	-7.05752
					18.1381	-7.05881
					18.1632	-7.06009
					18.1882	-7.06137
					18.2132	-7.06266
					18.2382	-7.06394
					18.2633	-7.06523
					18.2883	-7.06651
					18.3133	-7.06779
					18.3383	-7.06908
					18.3634	-7.07036
					18.3884	-7.07164
					18.4134	-7.07293
					18.4384	-7.07421
					18.4635	-7.07549
					18.4885	-7.07678
					18.5135	-7.07806
					18.5385	-7.07935
					18.5636	-7.08063
					18.5886	-7.08191
					18.6136	-7.0832
					18.6386	-7.08448
					18.6637	-7.08576
					18.6887	-7.08705
					18.7137	-7.08833
					18.7387	-7.08962
					18.7638	-7.0909
					18.7888	-7.09218
					18.8138	-7.09347
					18.8388	-7.09475
					18.8639	-7.09603
					18.8889	-7.09732
					18.9139	-7.0986
					18.9389	-7.09989
					18.964	-7.10117
					18.989	-7.10245
					19.014	-7.10374
					19.039	-7.10502
					19.0641	-7.1063
					19.0891	-7.10759
					19.1141	-7.10887
					19.1391	-7.11015
					19.1642	-7.11144
					19.1892	-7.11272
					19.2142	-7.11401
					19.2392	-7.11529
					19.2643	-7.11657
					19.2893	-7.11786
					19.3143	-7.11914
					19.3393	-7.12042
					19.3644	-7.12171
					19.3894	-7.12299
					19.4144	-7.12428
					19.4394	-7.12556
					19.4645	-7.12684
					19.4895	-7.12813
					19.5145	-7.12941
					19.5395	-7.13069
					19.5646	-7.13198
					19.5896	-7.13326
					19.6146	-7.13455
					19.6396	-7.13583
					19.6647	-7.13711
					19.6897	-7.1384
					19.7147	-7.13968
					19.7397	-7.14096
					19.7648	-7.14225
					19.7898	-7.14353
					19.8148	-7.14481
					19.8398	-7.1461
					19.8649	-7.14738
					19.8899	-7.14867
					19.9149	-7.14995
					19.9399	-7.15123
					19.965	-7.15252
					19.99	-7.1538
					20.015	-7.15508
					20.04	-7.15637
					20.0651	-7.15765
					20.0901	-7.15894
					20.1151	-7.16022
					20.1401	-7.1615
					20.1652	-7.16279
					20.1902	-7.16407
					20.2152	-7.16535
					20.2402	-7.16664
					20.2653	-7.16792
					20.2903	-7.1692
					20.3153	-7.17049
					20.3403	-7.17177
					20.3654	-7.17306
					20.3904	-7.17434
					20.4154	-7.17562
					20.4404	-7.17691
					20.4655	-7.17819
					20.4905	-7.17947
					20.5155	-7.18076
					20.5405	-7.18204
					20.5656	-7.18333
					20.5906	-7.18461
					20.6156	-7.18589
					20.6406	-7.18718
					20.6657	-7.18846
					20.6907	-7.18974
					20.7157	-7.19103
					20.7407	-7.19231
					20.7658	-7.1936
					20.7908	-7.19488
					20.8158	-7.19616
					20.8408	-7.19745
					20.8659	-7.19873
					20.8909	-7.20001
					20.9159	-7.2013
					20.9409	-7.20258
					20.966	-7.20386
					20.991	-7.20515
					21.016	-7.20643
					21.041	-7.20772
					21.0661	-7.209
					21.0911	-7.21028
					21.1161	-7.21157
					21.1411	-7.21285
					21.1662	-7.21413
					21.1912	-7.21542
					21.2162	-7.2167
					21.2412	-7.21799
					21.2663	-7.21927
					21.2913	-7.22055
					21.3163	-7.22184
					21.3413	-7.22312
					21.3664	-7.2244
					21.3914	-7.22569
					21.4164	-7.22697
					21.4414	-7.22826
					21.4665	-7.22954
					21.4915	-7.23082
					21.5165	-7.23211
					21.5415	-7.23339
					21.5666	-7.23467
					21.5916	-7.23596
					21.6166	-7.23724
					21.6416	-7.23852
					21.6667	-7.23981
					21.6917	-7.24109
					21.7167	-7.24238
					21.7417	-7.24366
					21.7668	-7.24494
					21.7918	-7.24623
					21.8168	-7.24751
					21.8418	-7.24879
					21.8669	-7.25008
					21.8919	-7.25136
					21.9169	-7.25265
					21.9419	-7.25393
					21.967	-7.25521
					21.992	-7.2565
					22.017	-7.25778
					22.042	-7.25906
					22.0671	-7.26035
					22.0921	-7.26163
					22.1171	-7.26292
					22.1421	-7.2642
					22.1672	-7.26548
					22.1922	-7.26677
					22.2172	-7.26805
					22.2422	-7.26933
					22.2673	-7.27062
					22.2923	-7.2719
					22.3173	-7.27318
					22.3423	-7.27447
					22.3674	-7.27575
					22.3924	-7.27704
					22.4174	-7.27832
					22.4424	-7.2796
					22.4675	-7.28089
					22.4925	-7.28217
					22.5175	-7.28345
					22.5425	-7.28474
					22.5676	-7.28602
					22.5926	-7.28731
					22.6176	-7.28859
					22.6426	-7.28987
					22.6677	-7.29116
					22.6927	-7.29244
					22.7177	-7.29372
					22.7427	-7.29501
					22.7678	-7.29629
					22.7928	-7.29757
					22.8178	-7.29886
					22.8428	-7.30014
					22.8679	-7.30143
					22.8929	-7.30271
					22.9179	-7.30399
					22.9429	-7.30528
					22.968	-7.30656
					22.993	-7.30784
					23.018	-7.30913
					23.043	-7.31041
					23.0681	-7.3117
					23.0931	-7.31298
					23.1181	-7.31426
					23.1431	-7.31555
					23.1682	-7.31683
					23.1932	-7.31811
					23.2182	-7.3194
					23.2432	-7.32068
					23.2683	-7.32197
					23.2933	-7.32325
					23.3183	-7.32453
					23.3433	-7.32582
					23.3684	-7.3271
					23.3934	-7.32838
					23.4184	-7.32967
					23.4434	-7.33095
					23.4685	-7.33223
					23.4935	-7.33352
					23.5185	-7.3348
					23.5435	-7.33609
					23.5686	-7.33737
					23.5936	-7.33865
					23.6186	-7.33994
					23.6436	-7.34122
					23.6687	-7.3425
					23.6937	-7.34379
					23.7187	-7.34507
					23.7437	-7.34636
					23.7688	-7.34764
					23.7938	-7.34892
					23.8188	-7.35021
					23.8438	-7.35149
					23.8689	-7.35277
					23.8939	-7.35406
					23.9189	-7.35534
					23.9439	-7.35663
					23.969	-7.35791
					23.994	-7.35919
					24.019	-7.36048
					24.044	-7.36176
					24.0691	-7.36304
					24.0941	-7.36433
					24.1191	-7.36561
					24.1441	-7.36689
					24.1692	-7.36818
					24.1942	-7.36946
					24.2192	-7.37075
					24.2442	-7.37203
					24.2693	-7.37331
					24.2943	-7.3746
					24.3193	-7.37588
					24.3443	-7.37716
					24.3694	-7.37845
					24.3944	-7.37973
					24.4194	-7.38102
					24.4444	-7.3823
					24.4695	-7.38358
					24.4945	-7.38487
					24.5195	-7.38615
					24.5445	-7.38743
					24.5696	-7.38872
					24.5946	-7.39
					24.6196	-7.39128
					24.6446	-7.39257
					24.6697	-7.39385
					24.6947	-7.39514
					24.7197	-7.39642
					24.7447	-7.3977
					24.7698	-7.39899
					24.7948	-7.40027
					24.8198	-7.40155
					24.8448	-7.40284
					24.8699	-7.40412
					24.8949	-7.40541
					24.9199	-7.40669
					24.9449	-7.40797
					24.97	-7.40926
					24.995	-7.41054
					25.02	-7.41182
					25.045	-7.41311
					25.0701	-7.41439
					25.0951	-7.41568
					25.1201	-7.41696
					25.1452	-7.41824
					25.1702	-7.41953
					25.1952	-7.42081
					25.2202	-7.42209
					25.2452	-7.42338
					25.2703	-7.42466
					25.2953	-7.42594
					25.3203	-7.42723
					25.3453	-7.42851
					25.3704	-7.4298
					25.3954	-7.43108
					25.4204	-7.43236
					25.4455	-7.43365
					25.4705	-7.43493
					25.4955	-7.43621
					25.5205	-7.4375
					25.5455	-7.43878
					25.5706	-7.44007
					25.5956	-7.44135
					25.6206	-7.44263
					25.6456	-7.44392
					25.6707	-7.4452
					25.6957	-7.44648
					25.7207	-7.44777
					25.7458	-7.44905
					25.7708	-7.45034
					25.7958	-7.45162
					25.8208	-7.4529
					25.8458	-7.45419
					25.8709	-7.45547
					25.8959	-7.45675
					25.9209	-7.45804
					25.9459	-7.45932
					25.971	-7.4606
					25.996	-7.46189
					26.021	-7.46317
					26.0461	-7.46446
					26.0711	-7.46574
					26.0961	-7.46702
					26.1211	-7.46831
					26.1461	-7.46959
					26.1712	-7.47087
					26.1962	-7.47216
					26.2212	-7.47344
					26.2462	-7.47473
					26.2713	-7.47601
					26.2963	-7.47729
					26.3213	-7.47858
					26.3464	-7.47986
					26.3714	-7.48114
					26.3964	-7.48243
					26.4214	-7.48371
					26.4464	-7.485
					26.4715	-7.48628
					26.4965	-7.48756
					26.5215	-7.48885
					26.5465	-7.49013
					26.5716	-7.49141
					26.5966	-7.4927
					26.6216	-7.49398
					26.6467	-7.49526
					26.6717	-7.49655
					26.6967	-7.49783
					26.7217	-7.49912
					26.7467	-7.5004
					26.7718	-7.50168
					26.7968	-7.50297
					26.8218	-7.50425
					26.8468	-7.50553
					26.8719	-7.50682
					26.8969	-7.5081
					26.9219	-7.50939
					26.947	-7.51067
					26.972	-7.51195
					26.997	-7.51324
					27.022	-7.51452
					27.047	-7.5158
					27.0721	-7.51709
					27.0971	-7.51837
					27.1221	-7.51965
					27.1471	-7.52094
					27.1722	-7.52222
					27.1972	-7.52351
					27.2222	-7.52479
					27.2473	-7.52607
					27.2723	-7.52736
					27.2973	-7.52864
					27.3223	-7.52992
					27.3473	-7.53121
					27.3724	-7.53249
					27.3974	-7.53378
					27.4224	-7.53506
					27.4474	-7.53634
					27.4725	-7.53763
					27.4975	-7.53891
					27.5225	-7.54019
					27.5476	-7.54148
					27.5726	-7.54276
					27.5976	-7.54405
					27.6226	-7.54533
					27.6476	-7.54661
					27.6727	-7.5479
					27.6977	-7.54918
					27.7227	-7.55046
					27.7477	-7.55175
					27.7728	-7.55303
					27.7978	-7.55431
					27.8228	-7.5556
					27.8479	-7.55688
					27.8729	-7.55817
					27.8979	-7.55945
					27.9229	-7.56073
					27.9479	-7.56202
					27.973	-7.5633
					27.998	-7.56458
					28.023	-7.56587
					28.048	-7.56715
					28.0731	-7.56844
					28.0981	-7.56972
					28.1231	-7.571
					28.1482	-7.57229
					28.1732	-7.57357
					28.1982	-7.57485
					28.2232	-7.57614
					28.2482	-7.57742
					28.2733	-7.57871
					28.2983	-7.57999
					28.3233	-7.58127
					28.3483	-7.58256
					28.3734	-7.58384
					28.3984	-7.58512
					28.4234	-7.58641
					28.4485	-7.58769
					28.4735	-7.58897
					28.4985	-7.59026
					28.5235	-7.59154
					28.5485	-7.59283
					28.5736	-7.59411
					28.5986	-7.59539
					28.6236	-7.59668
					28.6486	-7.59796
					28.6737	-7.59924
					28.6987	-7.60053
					28.7237	-7.60181
					28.7488	-7.6031
					28.7738	-7.60438
					28.7988	-7.60566
					28.8238	-7.60695
					28.8488	-7.60823
					28.8739	-7.60951
					28.8989	-7.6108
					28.9239	-7.61208
					28.9489	-7.61336
					28.974	-7.61465
					28.999	-7.61593
					29.024	-7.61722
					29.0491	-7.6185
					29.0741	-7.61978
					29.0991	-7.62107
					29.1241	-7.62235
					29.1491	-7.62363
					29.1742	-7.62492
					29.1992	-7.6262
					29.2242	-7.62749
					29.2492	-7.62877
					29.2743	-7.63005
					29.2993	-7.63134
					29.3243	-7.63262
					29.3494	-7.6339
					29.3744	-7.63519
					29.3994	-7.63647
					29.4244	-7.63776
					29.4494	-7.63904
					29.4745	-7.64032
					29.4995	-7.64161
					29.5245	-7.64289
					29.5495	-7.64417
					29.5746	-7.64546
					29.5996	-7.64674
					29.6246	-7.64802
					29.6497	-7.64931
					29.6747	-7.65059
					29.6997	-7.65188
					29.7247	-7.65316
					29.7497	-7.65444
					29.7748	-7.65573
					29.7998	-7.65701
					29.8248	-7.65829
					29.8498	-7.65958
					29.8749	-7.66086
					29.8999	-7.66215
					29.9249	-7.66343
					29.95	-7.66471
					29.975	-7.666
					30	-7.66728

[truncated: 15 more sheets: Figure 4h, Figure 4j, Figure 5c, Figure 5e, Figure 5f, Figure 5h, Supplementary Figure 2, Supplementary Figure 3, Supplementary Figure 6, Supplementary Figure 7, Supplementary Figure 11, Supplementary Figure 12, Supplementary Figure 13, Supplementary Figure 14, Supplementary Figure 15]
